# Supplementary material for: Genome-scale metabolic modelling when changes in environmental conditions affect biomass composition
Source: PLoS Comput Biol. 2021 May 24;17(5):e1008528. doi: 10.1371/journal.pcbi.1008528 (PMC8177628; doi:10.1371/journal.pcbi.1008528)
Supplement: S1 Table — Note, that these BOFs are artificial and not based on measurements. Additionally we list the groups used in the manuscript for scaling shown in Table 2. (XLSX) [file pcbi.1008528.s002.xlsx]

## Sheet: Biomasses_used
	10fthf[c]	pydx5p[c]	murein3px4p[p]	thr__L[c]	clpn161[p]	gthrd[c]	thmpp[c]	ni2[c]	mn2[c]	mocogdp[c]	sheme[c]	ser__L[c]	ctp[c]	accoa[c]	arg__L[c]	asp__L[c]	murein3p3p[p]	5mthf[c]	nad[c]	mg2[c]	met__L[c]	nh4[c]	chor[c]	zn2[c]	q8h2[c]	tyr__L[c]	cys__L[c]	amet[c]	trp__L[c]	lys__L[c]	atp[c]	thf[c]	dttp[c]	pe160[p]	pg160[p]	glycogen[c]	dctp[c]	clpn160[p]	clpn181[p]	colipa[e]	pe181[p]	cobalt2[c]	utp[c]	k[c]	fe2[c]	datp[c]	nadp[c]	glu__L[c]	spmd[c]
Class	cofactor	energy	carbohydrate	protein	lipid	protein	energy	ion	ion	DNA	other	protein	RNA	cofactor	protein	protein	carbohydrate	cofactor	energy	ion	protein	ion	protein	ion	energy	protein	protein	protein	protein	protein	energy	cofactor	DNA	lipid	lipid	carbohydrate	DNA	lipid	lipid	carbohydrate	lipid	ion	RNA	ion	ion	DNA	energy	protein	lipid
MW	473.439	245.127	1750.67	119.119	1345.78	306.316	422.292	58.692	54.937	737.535	916.661	105.093	479.127	805.541	175.208	132.095	1696	457.441	662.418	24.3	149.211	18.038	224.168	65.408	729.125	181.189	121.158	399.445	204.225	147.195	503.151	445.429	478.139	691.959	721.963	828	463.127	1353.85	1457.99	4009.1	744.034	58.932	480.112	39.098	55.844	487.152	740.383	146.122	148.268
WT	0.000180937	0.000180937	0.000490883	0.200012	0.00185805	0.000180937	0.000180937	0.000249093	0.000533886	5.67963e-06	0.000180937	0.170129	0.105317	0.000226374	0.233206	0.190049	0.0010913	0.000180937	0.00144993	0.00669629	0.121171	0.010044	0.000180937	0.000262886	0.000180937	0.108716	0.0722028	0.000180937	0.0448156	0.270553	61.3013	0.000180937	0.0201262	0.0358336	0.00859978	0.125106	0.020781	0.00238869	0.000957424	0.00661353	0.0143646	1.9473e-05	0.113674	0.150664	0.00518307	0.0201262	9.08741e-05	0.207477	0.00547192
Core	0.00020755	0.00020755	0	0.236114	0	0	0.00020755	0.000300622	0.000643127	0	0.00020755	0.20084	0.12426	0	0.275297	0.22435	0	0	0.00170415	0.00807399	0.143042	0.0121114	0	0.000317375	0	0.128346	0.0852352	0.00020755	0.0529049	0.319386	70.3179	0.00020755	0.0243532	0.0593929	0	0	0.0251452	0	0	0	0	2.3268e-05	0.134117	0.181667	0.00624978	0.0243532	0.000416031	0.244928	0
Mean	0.000194244	0.000194244	0.000245441	0.218063	0.000929026	9.04685e-05	0.000194244	0.000274857	0.000588506	2.83982e-06	0.000194244	0.185485	0.114788	0.000113187	0.254252	0.207199	0.000545651	9.04685e-05	0.00157704	0.00738514	0.132107	0.0110777	9.04685e-05	0.000290131	9.04685e-05	0.118531	0.078719	0.000194244	0.0488602	0.294969	65.8096	0.000194244	0.0222397	0.0476133	0.00429989	0.0625531	0.0229631	0.00119435	0.000478712	0.00330676	0.0071823	2.13705e-05	0.123895	0.166166	0.00571642	0.0222397	0.000253453	0.226203	0.00273596
CarbStarv	0.000140307	9.35378e-05	1.18192e-05	0.183764	5.81583e-05	7.62387e-05	2.33844e-05	7.27965e-05	0.000155867	1.29913e-06	9.35378e-05	0.15631	0.044221	8.17576e-05	0.21426	0.174609	2.62757e-05	6.53475e-05	0.000189855	0.00195597	0.111328	0.00293396	7.62387e-05	7.68416e-05	1.08912e-05	0.0998875	0.0663373	0.000163691	0.041175	0.248574	7.92263	0.000140307	0.010174	0.00298065	0.000269179	0.00301223	0.010505	7.47676e-05	2.9968e-05	0.000159237	0.000449622	5.66002e-06	0.0477293	0.0440093	0.00151401	0.010174	3.05125e-05	0.190623	0.000171275
NitStarv	0.000383722	0.000287791	0.00181823	0.0215388	0.00917629	8.93587e-06	0.000383722	0.000135743	0.000290643	1.54274e-06	0.000287791	0.0183209	0.0487535	0.000223597	0.0251133	0.0204657	0.00404218	0.000178717	0.00311538	0.00364727	0.0130486	0.00547092	8.93587e-06	0.000143286	0.000178717	0.0117077	0.00777533	1.91861e-05	0.00482608	0.0291351	130.005	0.000383722	0.0120818	0.470292	0.0424714	0.463393	0.0124748	0.0117969	0.0047284	0.0244965	0.070942	1.05542e-05	0.0526214	0.0820637	0.00282315	0.0120818	0.000500687	0.0223428	0.027024
[truncated: 52 more columns]
