# Supplementary material for: Genome-scale metabolic modelling when changes in environmental conditions affect biomass composition
Source: PLoS Comput Biol. 2021 May 24;17(5):e1008528. doi: 10.1371/journal.pcbi.1008528 (PMC8177628; doi:10.1371/journal.pcbi.1008528)
Supplement: S2 Table — (XLSX) [file pcbi.1008528.s003.xlsx]

## Sheet: 2020.11.16_16.50__ESSENTIALITY_
MG1655_LB	MG1655_GMM	MG1655_M9	Essentioal M9 YES	gene	locus_tag in MG1655	product	In the model	UL_18-8.5	UL_15.29-4.28	UL_15.16-6	UL_13.5-1.5	UL_12.91-2.5	UL_12.32-3.5	UL_11.25-5.3	UL_9.74-1.24	UL_6.91-2.09	UL_1.5-0.68	NL_18-8.5	NL_15.29-4.28	NL_15.16-6	NL_13.5-1.5	NL_12.91-2.5	NL_12.32-3.5	NL_11.25-5.3	NL_9.74-1.24	NL_6.91-2.09	NL_1.5-0.68	CL_18-8.5	CL_15.29-4.28	CL_15.16-6	CL_13.5-1.5	CL_12.91-2.5	CL_12.32-3.5	CL_11.25-5.3	CL_9.74-1.24	CL_6.91-2.09	CL_1.5-0.68	BTW_18-8.5	BTW_15.29-4.28	BTW_15.16-6	BTW_13.5-1.5	BTW_12.91-2.5	BTW_12.32-3.5	BTW_11.25-5.3	BTW_9.74-1.24	BTW_6.91-2.09	BTW_1.5-0.68	HIP_18-8.5	HIP_15.29-4.28
0.0662417	-0.138826	-0.026038	0	aaeA	b3241	aromatic carboxylic acid efflux pump membrane fusion protein	1	1	1	1	1	1	1	1	1	1	1	1	1	1	1	1	1	1	1	1	1	1	1	1	1	1	1	1	1	1	1	1	1	1	1	1	1	1	1	1	1	1	1
-0.187192	-0.11781	0.10624	0	aaeB	b3240	aromatic carboxylic acid efflux pump subunit AaeB	1	1	1	1	1	1	1	1	1	1	1	1	1	1	1	1	1	1	1	1	1	1	1	1	1	1	1	1	1	1	1	1	1	1	1	1	1	1	1	1	1	1	1
0.247529	0.128342	0.14298	0	aaeR	b3243	LysR-type transcriptional regulator AaeR	0
-0.0240039	0.0371046	0.0066058	0	aaeX	b3242	DUF1656 domain-containing protein AaeX	0
-0.0384768	0.180484	0.14207	0	aas	b2836	acyltransferase	1	1	1	1	1	1	1	1	1	1	1	0.96717	0.96723	0.967234	1	1	0.967327	0.967375	1	0.967727	0.971705	1	1	1	1	1	1	1	1	1	1	0.99499	0.991654	0.993913	1	1	0.991817	0.995038	1	0.992477	0.996352	1	1
-0.137974	0.174554	-0.2113	0	aat	b0885	leucyl/phenylalanyl-tRNA--protein transferase	0
-0.00477918	0.0572098	0.023143	0	abrB	b0715	putative regulator	0
-5.80896	-5.73818	-4.9294	1	accA	b0185	acetyl-CoA carboxyltransferase subunit alpha	1	0	0	0	0	0	0	0	0	0	0	0	0	0	0	0	0	0	0	0	0	0	0	0	0	0	0	0	0	0	0	0	0	0	0	0	0	0	0	0	0	0	0
-6.65117	-6.57594	-5.8373	1	accB	b3255	biotin carboxyl carrier protein	1	0	0	0	0	0	0	0	0	0	0	0	0	0	0	0	0	0	0	0	0	0	0	0	0	0	0	0	0	0	0	0	0	0	0	0	0	0	0	0	0	0	0
-6.31394	-6.23871	-6.2557	1	accC	b3256	biotin carboxylase	1	0	0	0	0	0	0	0	0	0	0	0	0	0	0	0	0	0	0	0	0	0	0	0	0	0	0	0	0	0	0	0	0	0	0	0	0	0	0	0	0	0	0
-6.07539	-6.88526	-4.9853	1	accD	b2316	acetyl-CoA carboxyltransferase subunit beta	1	0	0	0	0	0	0	0	0	0	0	0	0	0	0	0	0	0	0	0	0	0	0	0	0	0	0	0	0	0	0	0	0	0	0	0	0	0	0	0	0	0	0
0.0202109	-0.0994282	-0.20821	0	aceA	b4015	isocitrate lyase	1	1	1	1	1	1	1	1	1	1	1	1	1	1	1	1	1	1	1	1	1	1	1	1	1	1	1	1	1	1	1	1	1	1	1	1	1	1	1	1	1	1	1
0.0142038	0.0975292	0.14067	0	aceB	b4014	malate synthase A	1	1	1	1	1	1	1	1	1	1	1	1	1	1	1	1	1	1	1	1	1	1	1	1	1	1	1	1	1	1	1	1	1	1	1	1	1	1	1	1	1	1	1
-2.57137	0.0764781	-3.5999	1	aceE	b0114	pyruvate dehydrogenase E1 component	1	1	1	1	1	1	1	1	1	1	1	0.964797	0.964669	0.964662	1	1	0.964463	0.964361	1	0.963612	0.955136	1	1	1	1	1	1	1	1	1	1	0.994825	0.991064	0.993615	1	1	0.991168	0.994786	1	0.991608	0.994189	1	1
-2.74449	-0.0394478	-4.3091	1	aceF	b0115	pyruvate dehydrogenase, E2 subunit	1	1	1	1	1	1	1	1	1	1	1	0.964797	0.964669	0.964662	1	1	0.964463	0.964361	1	0.963612	0.955136	1	1	1	1	1	1	1	1	1	1	0.994825	0.991064	0.993615	1	1	0.991168	0.994786	1	0.991608	0.994189	1	1
-0.109019	-0.0385903	-0.38259	0	aceK	b4016	isocitrate dehydrogenase kinase/phosphatase	0
-2.86123	-3.93403	-0.54554	0	ackA	b2296	acetate kinase	1	1	1	1	1	1	1	1	1	1	1	1	1	1	1	1	1	1	1	1	1	1	1	1	1	1	1	1	1	1	1	1	1	1	1	1	1	1	1	1	1	1	1
0.0874872	0.0761351	-0.4518	0	acnA	b1276	aconitate hydratase 1	1	1	1	1	1	1	1	1	1	1	1	1	1	1	1	1	1	1	1	1	1	1	1	1	1	1	1	1	1	1	1	1	1	1	1	1	1	1	1	1	1	1	1
-4.18052	0.29472	-3.4458	1	acnB	b0118	hypothetical protein	1	1	1	1	1	1	1	1	1	1	1	1	1	1	1	1	1	1	1	1	1	1	1	1	1	1	1	1	1	1	1	1	1	1	1	1	1	1	1	1	1	1	1
0.132099	0.0504682	-0.023653	0	acpH	b0404	acyl carrier protein phosphodiesterase	1	1	1	1	1	1	1	1	1	1	1	1	1	1	1	1	1	1	1	1	1	1	1	1	1	1	1	1	1	1	1	1	1	1	1	1	1	1	1	1	1	1	1
-6.85415	-7.13184	-5.1739	1	acpP	b1094	acyl carrier protein	1	0	0	0	0	0	0	0	0	0	0	0	0	0	0	0	0	0	0	0	0	0	0	0	0	0	0	0	0	0	0	0	0	0	0	0	0	0	0	0	0	0	0
-3.35005	-0.514207	-2.714	0	acpS	b2563	holo-[acyl-carrier-protein] synthase	1	1	1	1	1	1	1	1	1	1	1	1	1	1	1	1	1	1	1	1	1	1	1	1	1	1	1	1	1	1	1	1	1	1	1	1	1	1	1	1	1	1	1
-0.0193019	0.0873398	0.094135	0	acpT	b3475	holo-[acyl carrier protein] synthase 2	1	1	1	1	1	1	1	1	1	1	1	1	1	1	1	1	1	1	1	1	1	1	1	1	1	1	1	1	1	1	1	1	1	1	1	1	1	1	1	1	1	1	1
-0.301871	0.0765567	-0.013499	0	acrA	b0463	multidrug efflux pump membrane fusion lipoprotein AcrA	1	1	1	1	1	1	1	1	1	1	1	1	1	1	1	1	1	1	1	1	1	1	1	1	1	1	1	1	1	1	1	1	1	1	1	1	1	1	1	1	1	1	1
-0.252715	-0.192021	-0.15998	0	acrB	b0462	multidrug efflux pump RND permease AcrB	1	1	1	1	1	1	1	1	1	1	1	1	1	1	1	1	1	1	1	1	1	1	1	1	1	1	1	1	1	1	1	1	1	1	1	1	1	1	1	1	1	1	1
0.100974	0.128349	0.30426	0	acrD	b2470	multidrug efflux pump RND permease AcrD	1	1	1	1	1	1	1	1	1	1	1	1	1	1	1	1	1	1	1	1	1	1	1	1	1	1	1	1	1	1	1	1	1	1	1	1	1	1	1	1	1	1	1
-0.216225	-0.201648	-0.033631	0	acrE	b3265	multidrug efflux pump membrane fusion lipoprotein AcrE	1	1	1	1	1	1	1	1	1	1	1	1	1	1	1	1	1	1	1	1	1	1	1	1	1	1	1	1	1	1	1	1	1	1	1	1	1	1	1	1	1	1	1
-0.0494885	-0.0429954	-0.19894	0	acrR	b0464	DNA-binding transcriptional repressor AcrR	0
-0.406184	-0.063527	0.090333	0	acrZ	b0762	multidrug efflux pump accessory protein AcrZ	0
0.0682696	-0.052846	0.060929	0	acs	b4069	acetyl-CoA synthetase (AMP-forming)	1	1	1	1	1	1	1	1	1	1	1	1	1	1	1	1	1	1	1	1	1	1	1	1	1	1	1	1	1	1	1	1	1	1	1	1	1	1	1	1	1	1	1
0.0169673	0.0358756	-0.027116	0	actP	b4067	acetate/glycolate:cation symporter	1	1	1	1	1	1	1	1	1	1	1	1	1	1	1	1	1	1	1	1	1	1	1	1	1	1	1	1	1	1	1	1	1	1	1	1	1	1	1	1	1	1	1
0.0421448	-0.097432	-0.036558	0	ada	b2213	DNA-binding transcriptional dual regulator/DNA repair protein Ada	0
-0.0341868	-0.0512309	0.064976	0	add	b1623	adenosine deaminase	1	1	1	1	1	1	1	1	1	1	1	1	1	1	1	1	1	1	1	1	1	1	1	1	1	1	1	1	1	1	1	1	1	1	1	1	1	1	1	1	1	1	1
-0.0743421	-0.0577278	0.0095417	0	adeD	b3665	adenine deaminase	1	1	1	1	1	1	1	1	1	1	1	1	1	1	1	1	1	1	1	1	1	1	1	1	1	1	1	1	1	1	1	1	1	1	1	1	1	1	1	1	1	1	1
0.0260561	0.069822	-0.052743	0	adeP	b3714	adenine:H(+) symporter	1	1	1	1	1	1	1	1	1	1	1	1	1	1	1	1	1	1	1	1	1	1	1	1	1	1	1	1	1	1	1	1	1	1	1	1	1	1	1	1	1	1	1
-0.0515177	-9.46986	0.039906	0	adhE	b1241	aldehyde-alcohol dehydrogenase	1	1	1	1	1	1	1	1	1	1	1	1	1	1	1	1	1	1	1	1	1	1	1	1	1	1	1	1	1	1	1	1	1	1	1	1	1	1	1	1	1	1	1
0.157912	0.195432	0.085244	0	adhP	b1478	ethanol dehydrogenase/alcohol dehydrogenase	1	1	1	1	1	1	1	1	1	1	1	1	1	1	1	1	1	1	1	1	1	1	1	1	1	1	1	1	1	1	1	1	1	1	1	1	1	1	1	1	1	1	1
0.0277723	0.101685	-0.080737	0	adiA	b4117	arginine decarboxylase, degradative	1	1	1	1	1	1	1	1	1	1	1	1	1	1	1	1	1	1	1	1	1	1	1	1	1	1	1	1	1	1	1	1	1	1	1	1	1	1	1	1	1	1	1
-0.134368	-0.0683907	-0.09158	0	adiC	b4115	arginine:agmatine antiporter	1	1	1	1	1	1	1	1	1	1	1	1	1	1	1	1	1	1	1	1	1	1	1	1	1	1	1	1	1	1	1	1	1	1	1	1	1	1	1	1	1	1	1
0.198531	0.225068	0.33038	0	adiY	b4116	DNA-binding transcriptional activator AdiY	0
-8.51728	-5.94783	-7.9821	1	adk	b0474	adenylate kinase	1	1	1	1	1	1	1	1	1	1	1	0.999935	0.999935	0.999935	1	1	0.999935	0.999935	1	0.999935	0.999935	1	1	1	1	1	1	1	1	1	1	0.999991	0.999984	0.999989	1	1	0.999984	0.999991	1	0.999985	0.999993	1	1
-0.0470277	-0.0072978	-0.0087947	0	aegA	b2468	putative oxidoreductase Fe-S subunit AegA	0
-0.0427402	-0.0556627	-0.02287	0	aer	b3072	aerotaxis sensor receptor, flavoprotein	0
0.0506761	0.179233	0.050675	0	aes	b0476	acetylesterase	0
-0.200834	0.0063893	-0.090447	0	agaA	b3135	putative truncated N-acetylgalactosamine-6-phosphate deacetylase	0
-0.056971	0.046671	0.041428	0	agaB	b3138	galactosamine-specific PTS enzyme IIB component	0
-0.0320665	0.0231308	-0.040999	0	agaC	b3139	galactosamine-specific PTS enzyme IIC component	0
-0.129548	0.0829259	0.0034834	0	agaD	b3140	galactosamine-specific PTS enzyme IID component	0
-0.225638	-0.192063	-0.39878	0	agaR	b3131	DNA-binding transcriptional repressor AgaR	0
-0.0784968	-0.0430363	0.028601	0	agaS	b3136	putative galactosamine-6-phosphate deaminase/isomerase	0
0.156788	0.0708623	0.089947	0	agaV	b3133	N-acetyl-D-galactosamine specific PTS enzyme IIB component	0
-0.0302289	-0.133477	-0.041786	0	agp	b1002	glucose-1-phosphatase	1	1	1	1	1	1	1	1	1	1	1	1	1	1	1	1	1	1	1	1	1	1	1	1	1	1	1	1	1	1	1	1	1	1	1	1	1	1	1	1	1	1	1
-1.13589	-0.425561	-0.44629	0	agrA	b4712	small RNA AgrA	0
-1.13589	-0.425561	-0.44629	0	agrB	b4713	small RNA AgrB	0
-0.123052	-0.108786	-0.28168	0	ahpC	b0605	alkyl hydroperoxide reductase, AhpC component	1	1	1	1	1	1	1	1	1	1	1	1	1	1	1	1	1	1	1	1	1	1	1	1	1	1	1	1	1	1	1	1	1	1	1	1	1	1	1	1	1	1	1
-0.116466	-0.370299	0.21501	0	ahpF	b0606	alkyl hydroperoxide reductase, AhpF component	1	1	1	1	1	1	1	1	1	1	1	1	1	1	1	1	1	1	1	1	1	1	1	1	1	1	1	1	1	1	1	1	1	1	1	1	1	1	1	1	1	1	1
-0.0291926	-0.107596	0.014796	0	ahr	b4269	aldehyde reductase, NADPH-dependent	1	1	1	1	1	1	1	1	1	1	1	1	1	1	1	1	1	1	1	1	1	1	1	1	1	1	1	1	1	1	1	1	1	1	1	1	1	1	1	1	1	1	1
-0.0482907	-0.0653805	-0.19827	0	aidB	b4187	putative acyl-CoA dehydrogenase AidB	0
-0.057702	0.0349704	-0.060033	0	ais	b2252	putative lipopolysaccharide core heptose(II)-phosphate phosphatase	0
-0.261168	-0.0233029	-0.64132	0	alaA	b2290	glutamate--pyruvate aminotransferase AlaA	1	1	1	1	1	1	1	1	1	1	1	1	1	1	1	1	1	1	1	1	1	1	1	1	1	1	1	1	1	1	1	1	1	1	1	1	1	1	1	1	1	1	1
-0.0213907	-0.0562142	-0.48313	0	alaC	b2379	glutamate--pyruvate aminotransferase AlaC	1	1	1	1	1	1	1	1	1	1	1	1	1	1	1	1	1	1	1	1	1	1	1	1	1	1	1	1	1	1	1	1	1	1	1	1	1	1	1	1	1	1	1
-0.0571757	-0.0896636	-0.053044	0	alaE	b2670	L-alanine exporter	1	1	1	1	1	1	1	1	1	1	1	1	1	1	1	1	1	1	1	1	1	1	1	1	1	1	1	1	1	1	1	1	1	1	1	1	1	1	1	1	1	1	1
-7.16397	-7.08874	-7.1058	1	alaS	b2697	alanine--tRNA ligase/DNA-binding transcriptional repressor	0
-8.5474	-7.33095	-8.4892	1	alaT	b3853	tRNA-Ala	0
-8.5474	-7.33095	-8.4892	1	alaU	b3276	tRNA-Ala	0
-8.5474	-7.33095	-8.4892	1	alaV	b0203	tRNA-Ala	0
-0.00999251	0.0324683	0.15378	0	aldA	b1415	aldehyde dehydrogenase A	1	1	1	1	1	1	1	1	1	1	1	1	1	1	1	1	1	1	1	1	1	1	1	1	1	1	1	1	1	1	1	1	1	1	1	1	1	1	1	1	1	1	1
-0.0994932	-0.0834306	0.032789	0	aldB	b3588	aldehyde dehydrogenase B	1	1	1	1	1	1	1	1	1	1	1	1	1	1	1	1	1	1	1	1	1	1	1	1	1	1	1	1	1	1	1	1	1	1	1	1	1	1	1	1	1	1	1
-0.00163364	0.0141666	0.13031	0	alkA	b2068	DNA-3-methyladenine glycosylase 2	0
-0.0988456	-0.0346043	-0.028896	0	alkB	b2212	DNA oxidative demethylase	0
-0.0646026	-0.0833392	0.010921	0	allA	b0505	ureidoglycolate lyase	1	1	1	1	1	1	1	1	1	1	1	1	1	1	1	1	1	1	1	1	1	1	1	1	1	1	1	1	1	1	1	1	1	1	1	1	1	1	1	1	1	1	1
0.0427195	-0.0792599	0.19507	0	allC	b0516	allantoate amidohydrolase	1	1	1	1	1	1	1	1	1	1	1	1	1	1	1	1	1	1	1	1	1	1	1	1	1	1	1	1	1	1	1	1	1	1	1	1	1	1	1	1	1	1	1
-0.102982	-0.0893275	-0.088716	0	allD	b0517	ureidoglycolate dehydrogenase	1	1	1	1	1	1	1	1	1	1	1	1	1	1	1	1	1	1	1	1	1	1	1	1	1	1	1	1	1	1	1	1	1	1	1	1	1	1	1	1	1	1	1
-0.0647833	-0.0930705	0.023753	0	allE	b0515	(S)-ureidoglycine aminohydrolase	1	1	1	1	1	1	1	1	1	1	1	1	1	1	1	1	1	1	1	1	1	1	1	1	1	1	1	1	1	1	1	1	1	1	1	1	1	1	1	1	1	1	1
0.0782882	0.0472108	0.10488	0	allR	b0506	DNA-binding transcriptional repressor AllR	0
-0.0335899	0.0948136	-0.071897	0	allS	b0504	DNA-binding transcriptional activator AllS	0
-0.159487	-5.98951	0.22756	0	alr	b4053	alanine racemase 1	1	1	1	1	1	1	1	1	1	1	1	1	1	1	1	1	1	1	1	1	1	1	1	1	1	1	1	1	1	1	1	1	1	1	1	1	1	1	1	1	1	1	1
0.0873454	0.0182638	-0.1039	0	alx	b3088	putative membrane-bound redox modulator Alx	0
0.0154192	-0.0815619	-0.22287	0	amiA	b2435	N-acetylmuramoyl-L-alanine amidase A	1	1	1	1	1	1	1	1	1	1	1	1	1	1	1	1	1	1	1	1	1	1	1	1	1	1	1	1	1	1	1	1	1	1	1	1	1	1	1	1	1	1	1
-0.00677338	0.0578464	-0.076437	0	amiB	b4169	N-acetylmuramoyl-L-alanine amidase B	1	1	1	1	1	1	1	1	1	1	1	1	1	1	1	1	1	1	1	1	1	1	1	1	1	1	1	1	1	1	1	1	1	1	1	1	1	1	1	1	1	1	1
0.0598776	-0.016798	0.015606	0	amiC	b2817	N-acetylmuramoyl-L-alanine amidase C	1	1	1	1	1	1	1	1	1	1	1	1	1	1	1	1	1	1	1	1	1	1	1	1	1	1	1	1	1	1	1	1	1	1	1	1	1	1	1	1	1	1	1
0.163165	0.174125	0.16281	0	amiD	b0867	N-acetylmuramoyl-L-alanine amidase D	1	1	1	1	1	1	1	1	1	1	1	1	1	1	1	1	1	1	1	1	1	1	1	1	1	1	1	1	1	1	1	1	1	1	1	1	1	1	1	1	1	1	1
0.0951058	0.11111	0.16854	0	amn	b1982	AMP nucleosidase	1	1	1	1	1	1	1	1	1	1	1	1	1	1	1	1	1	1	1	1	1	1	1	1	1	1	1	1	1	1	1	1	1	1	1	1	1	1	1	1	1	1	1
0.0516941	0.146818	0.093491	0	ampC	b4150	beta-lactamase	0
-0.145465	-0.320087	-0.01512	0	ampD	b0110	1,6-anhydro-N-acetylmuramoyl-L-alanine amidase	1	1	1	1	1	1	1	1	1	1	1	1	1	1	1	1	1	1	1	1	1	1	1	1	1	1	1	1	1	1	1	1	1	1	1	1	1	1	1	1	1	1	1
-0.16377	-0.0653226	-0.23734	0	ampE	b0111	protein AmpE	0
-0.0379359	0.109318	-0.17404	0	ampG	b0433	muropeptide:H(+) symporter	1	1	1	1	1	1	1	1	1	1	1	1	1	1	1	1	1	1	1	1	1	1	1	1	1	1	1	1	1	1	1	1	1	1	1	1	1	1	1	1	1	1	1
0.12095	0.0270451	-0.026182	0	ampH	b0376	peptidoglycan DD-carboxypeptidase/peptidoglycan DD-endopeptidase	1	1	1	1	1	1	1	1	1	1	1	1	1	1	1	1	1	1	1	1	1	1	1	1	1	1	1	1	1	1	1	1	1	1	1	1	1	1	1	1	1	1	1
-0.0318388	0.105416	-0.080423	0	amtB	b0451	ammonia/ammonium transporter	1	1	1	1	1	1	1	1	1	1	1	1	1	1	1	1	1	1	1	1	1	1	1	1	1	1	1	1	1	1	1	1	1	1	1	1	1	1	1	1	1	1	1
0.072204	0.0744157	0.46653	0	amyA	b1927	alpha-amylase	1	1	1	1	1	1	1	1	1	1	1	1	1	1	1	1	1	1	1	1	1	1	1	1	1	1	1	1	1	1	1	1	1	1	1	1	1	1	1	1	1	1	1
-0.0891844	-0.200561	0.069146	0	anmK	b1640	anhydro-N-acetylmuramic acid kinase	1	1	1	1	1	1	1	1	1	1	1	1	1	1	1	1	1	1	1	1	1	1	1	1	1	1	1	1	1	1	1	1	1	1	1	1	1	1	1	1	1	1	1
-0.0354244	-0.436994	-0.058621	0	ansA	b1767	L-asparaginase 1	1	1	1	1	1	1	1	1	1	1	1	1	1	1	1	1	1	1	1	1	1	1	1	1	1	1	1	1	1	1	1	1	1	1	1	1	1	1	1	1	1	1	1
-0.0620472	0.0513139	-0.052482	0	ansB	b2957	L-asparaginase 2	1	1	1	1	1	1	1	1	1	1	1	1	1	1	1	1	1	1	1	1	1	1	1	1	1	1	1	1	1	1	1	1	1	1	1	1	1	1	1	1	1	1	1
0.0643885	0.0879655	0.033232	0	ansP	b1453	L-asparagine transporter	1	1	1	1	1	1	1	1	1	1	1	1	1	1	1	1	1	1	1	1	1	1	1	1	1	1	1	1	1	1	1	1	1	1	1	1	1	1	1	1	1	1	1
-0.360326	-2.42973	-0.064472	0	apaG	b0050	DUF525 domain-containing protein ApaG	0
-0.351143	-2.41782	-0.6804	0	apaH	b0049	diadenosine tetraphosphatase	1	1	1	1	1	1	1	1	1	1	1	1	1	1	1	1	1	1	1	1	1	1	1	1	1	1	1	1	1	1	1	1	1	1	1	1	1	1	1	1	1	1	1
0.016033	-0.107506	0.2384	0	aphA	b4055	acid phosphatase/phosphotransferase	1	1	1	1	1	1	1	1	1	1	1	1	1	1	1	1	1	1	1	1	1	1	1	1	1	1	1	1	1	1	1	1	1	1	1	1	1	1	1	1	1	1	1
-0.00378272	0.0242685	0.12298	0	appA	b0980	periplasmic phosphoanhydride phosphatase/multiple inositol-polyphosphate phosphatase	1	1	1	1	1	1	1	1	1	1	1	1	1	1	1	1	1	1	1	1	1	1	1	1	1	1	1	1	1	1	1	1	1	1	1	1	1	1	1	1	1	1	1
-0.00422107	0.00415606	0.034041	0	appB	b0979	cytochrome bd-II ubiquinol oxidase subunit II	1	1	1	1	1	1	1	1	1	1	1	1	1	1	1	1	1	1	1	1	1	1	1	1	1	1	1	1	1	1	1	1	1	1	1	1	1	1	1	1	1	1	1
-0.119236	0.016386	0.045868	0	appC	b0978	cytochrome bd-II ubiquinol oxidase subunit I	1	1	1	1	1	1	1	1	1	1	1	1	1	1	1	1	1	1	1	1	1	1	1	1	1	1	1	1	1	1	1	1	1	1	1	1	1	1	1	1	1	1	1
-0.0163415	-0.0732902	0.14476	0	appX	b4592	small protein AppX	0
-0.143283	-0.212008	0.35069	0	apt	b0469	adenine phosphoribosyltransferase	1	1	1	1	1	1	1	1	1	1	1	1	1	1	1	1	1	1	1	1	1	1	1	1	1	1	1	1	1	1	1	1	1	1	1	1	1	1	1	1	1	1	1
0.0557613	0.0456849	0.056365	0	aqpZ	b0875	water channel AqpZ	1	1	1	1	1	1	1	1	1	1	1	1	1	1	1	1	1	1	1	1	1	1	1	1	1	1	1	1	1	1	1	1	1	1	1	1	1	1	1	1	1	1	1
-0.090759	-0.18605	0.039009	0	araA	b0062	L-arabinose isomerase	1	1	1	1	1	1	1	1	1	1	1	1	1	1	1	1	1	1	1	1	1	1	1	1	1	1	1	1	1	1	1	1	1	1	1	1	1	1	1	1	1	1	1
-1.07389	-0.11238	-0.60538	0	araB	b0063	ribulokinase	1	1	1	1	1	1	1	1	1	1	1	1	1	1	1	1	1	1	1	1	1	1	1	1	1	1	1	1	1	1	1	1	1	1	1	1	1	1	1	1	1	1	1
-0.107494	0.0865448	0.13797	0	araC	b0064	DNA-binding transcriptional dual regulator AraC	0
-3.43047	-0.194733	-0.090288	0	araD	b0061	L-ribulose-5-phosphate 4-epimerase AraD	1	1	1	1	1	1	1	1	1	1	1	1	1	1	1	1	1	1	1	1	1	1	1	1	1	1	1	1	1	1	1	1	1	1	1	1	1	1	1	1	1	1	1
0.0916693	0.0644215	0.072968	0	araE	b2841	arabinose:H(+) symporter	1	1	1	1	1	1	1	1	1	1	1	1	1	1	1	1	1	1	1	1	1	1	1	1	1	1	1	1	1	1	1	1	1	1	1	1	1	1	1	1	1	1	1
-0.0361216	-0.113861	-0.1706	0	araF	b1901	arabinose ABC transporter periplasmic binding protein	1	1	1	1	1	1	1	1	1	1	1	1	1	1	1	1	1	1	1	1	1	1	1	1	1	1	1	1	1	1	1	1	1	1	1	1	1	1	1	1	1	1	1
0.0304227	0.105679	0.018848	0	araG	b1900	arabinose ABC transporter ATP binding subunit	1	1	1	1	1	1	1	1	1	1	1	1	1	1	1	1	1	1	1	1	1	1	1	1	1	1	1	1	1	1	1	1	1	1	1	1	1	1	1	1	1	1	1
-0.0149163	0.225132	0.0591	0	araH	b4460	arabinose ABC transporter membrane subunit	1	1	1	1	1	1	1	1	1	1	1	1	1	1	1	1	1	1	1	1	1	1	1	1	1	1	1	1	1	1	1	1	1	1	1	1	1	1	1	1	1	1	1
-0.0386143	-0.00399119	-0.015643	0	araJ	b0396	putative transport protein AraJ	0
-2.92444	-3.10138	0.032619	0	arcA	b4401	DNA-binding transcriptional dual regulator ArcA	0
-0.252682	-1.12836	0.22289	0	arcB	b3210	sensory histidine kinase ArcB	0
-0.0688145	-0.184107	-0.2745	0	arcZ	b4450	small regulatory RNA ArcZ	0
0.0853751	0.213305	0.2753	0	arfA	b4550	alternative ribosome-rescue factor A	0
0.115436	-0.0553421	-0.01369	0	arfB	b0191	peptidyl-tRNA hydrolase, ribosome rescue factor	0
-0.05532	-0.0882323	-4.62	1	argA	b2818	N-acetylglutamate synthase	1	0	0	0	0	0	0	0	0	0	0	0	0	0	0	0	0	0	0	0	0	0	0	0	0	0	0	0	0	0	0	0	0	0	0	0	0	0	0	0	0	0	0
0.110434	-0.0350874	-5.912	1	argB	b3959	acetylglutamate kinase	1	0	0	0	0	0	0	0	0	0	0	0	0	0	0	0	0	0	0	0	0	0	0	0	0	0	0	0	0	0	0	0	0	0	0	0	0	0	0	0	0	0	0
-0.000696118	-0.0966411	-5.3552	1	argC	b3958	N-acetylglutamylphosphate reductase	1	0	0	0	0	0	0	0	0	0	0	0	0	0	0	0	0	0	0	0	0	0	0	0	0	0	0	0	0	0	0	0	0	0	0	0	0	0	0	0	0	0	0
-0.0618301	-0.0632702	-0.74384	0	argD	b3359	N-acetylornithine aminotransferase/N-succinyldiaminopimelate aminotransferase	1	1	1	1	1	1	1	1	1	1	1	1	1	1	1	1	1	1	1	1	1	1	1	1	1	1	1	1	1	1	1	1	1	1	1	1	1	1	1	1	1	1	1
0.00656518	-0.0430027	-3.0146	1	argE	b3957	acetylornithine deacetylase	1	0	0	0	0	0	0	0	0	0	0	0	0	0	0	0	0	0	0	0	0	0	0	0	0	0	0	0	0	0	0	0	0	0	0	0	0	0	0	0	0	0	0
0.0616355	-0.162167	-5.0573	1	argG	b3172	argininosuccinate synthetase	1	0	0	0	0	0	0	0	0	0	0	0	0	0	0	0	0	0	0	0	0	0	0	0	0	0	0	0	0	0	0	0	0	0	0	0	0	0	0	0	0	0	0
0.0900289	0.106447	-6.7877	1	argH	b3960	argininosuccinate lyase	1	0	0	0	0	0	0	0	0	0	0	0	0	0	0	0	0	0	0	0	0	0	0	0	0	0	0	0	0	0	0	0	0	0	0	0	0	0	0	0	0	0	0
-0.135406	0.0819709	-0.2819	0	argI	b4254	ornithine carbamoyltransferase ArgI	1	1	1	1	1	1	1	1	1	1	1	1	1	1	1	1	1	1	1	1	1	1	1	1	1	1	1	1	1	1	1	1	1	1	1	1	1	1	1	1	1	1	1
-0.0956781	-0.127834	0.034583	0	argO	b2923	L-arginine exporter	1	1	1	1	1	1	1	1	1	1	1	1	1	1	1	1	1	1	1	1	1	1	1	1	1	1	1	1	1	1	1	1	1	1	1	1	1	1	1	1	1	1	1
0.0179511	1.09265	-0.65041	0	argP	b2916	DNA-binding transcriptional dual regulator ArgP	0
-5.14174	-4.97621	-5.0199	1	argQ	b2691	tRNA-Arg	0
-1.33944	-0.99829	-3.3122	1	argR	b3237	DNA-binding transcriptional dual regulator ArgR	0
-7.56865	-8.30632	-7.8639	1	argS	b1876	arginine--tRNA ligase	0
0.154598	0.0846369	-0.53737	0	argT	b2310	lysine/arginine/ornithine ABC transporter periplasmic binding protein	1	1	1	1	1	1	1	1	1	1	1	1	1	1	1	1	1	1	1	1	1	1	1	1	1	1	1	1	1	1	1	1	1	1	1	1	1	1	1	1	1	1	1
-7.39772	-5.58764	-6.1208	1	argU	b0536	tRNA-Arg	0
-5.14174	-4.97621	-5.0199	1	argV	b2694	tRNA-Arg	0
-0.202471	-0.380902	-0.032059	0	argW	b2348	tRNA-Arg	0
-7.07806	-7.5146	-8.4495	1	argX	b3796	tRNA-Arg	0
-5.14174	-4.97621	-5.0199	1	argY	b2693	tRNA-Arg	0
-5.14174	-4.97621	-5.0199	1	argZ	b2692	tRNA-Arg	0
0.130557	-0.131574	-0.091928	0	arnA	b2255	fused UDP-4-amino-4-deoxy-L-arabinose formyltransferase/UDP-glucuronate dehydrogenase	1	1	1	1	1	1	1	1	1	1	1	1	1	1	1	1	1	1	1	1	1	1	1	1	1	1	1	1	1	1	1	1	1	1	1	1	1	1	1	1	1	1	1
-0.052023	-0.0927211	0.055642	0	arnB	b2253	UDP-4-amino-4-deoxy-L-arabinose aminotransferase	1	1	1	1	1	1	1	1	1	1	1	1	1	1	1	1	1	1	1	1	1	1	1	1	1	1	1	1	1	1	1	1	1	1	1	1	1	1	1	1	1	1	1
-0.0186168	-0.0803388	-0.022467	0	arnC	b2254	undecaprenyl-phosphate 4-deoxy-4-formamido-L-arabinose transferase	1	1	1	1	1	1	1	1	1	1	1	1	1	1	1	1	1	1	1	1	1	1	1	1	1	1	1	1	1	1	1	1	1	1	1	1	1	1	1	1	1	1	1
-0.145015	-0.297409	-0.78472	0	arnD	b2256	putative 4-deoxy-4-formamido-L-arabinose-phosphoundecaprenol deformylase ArnD	1	1	1	1	1	1	1	1	1	1	1	1	1	1	1	1	1	1	1	1	1	1	1	1	1	1	1	1	1	1	1	1	1	1	1	1	1	1	1	1	1	1	1
-0.188917	-0.0667736	-0.032021	0	arnE	b4544	undecaprenyl-phosphate-alpha-L-Ara4N flippase - ArnE subunit	1	1	1	1	1	1	1	1	1	1	1	1	1	1	1	1	1	1	1	1	1	1	1	1	1	1	1	1	1	1	1	1	1	1	1	1	1	1	1	1	1	1	1
0.0296286	0.0702268	0.11288	0	arnF	b2258	undecaprenyl-phosphate-alpha-L-Ara4N flippase - ArnF subunit	1	1	1	1	1	1	1	1	1	1	1	1	1	1	1	1	1	1	1	1	1	1	1	1	1	1	1	1	1	1	1	1	1	1	1	1	1	1	1	1	1	1	1
0.03269	-0.0397522	0.0046357	0	arnT	b2257	lipid IVA 4-amino-4-deoxy-L-arabinosyltransferase	1	1	1	1	1	1	1	1	1	1	1	1	1	1	1	1	1	1	1	1	1	1	1	1	1	1	1	1	1	1	1	1	1	1	1	1	1	1	1	1	1	1	1
-0.592764	-0.611257	-6.6612	1	aroA	b0908	3-phosphoshikimate 1-carboxyvinyltransferase	1	0	0	0	0	0	0	0	0	0	0	0	0	0	0	0	0	0	0	0	0	0	0	0	0	0	0	0	0	0	0	0	0	0	0	0	0	0	0	0	0	0	0
-1.14605	-0.919458	-7.8264	1	aroB	b3389	3-dehydroquinate synthase	1	0	0	0	0	0	0	0	0	0	0	0	0	0	0	0	0	0	0	0	0	0	0	0	0	0	0	0	0	0	0	0	0	0	0	0	0	0	0	0	0	0	0
-0.306262	-0.369449	-8.5543	1	aroC	b2329	chorismate synthase	1	0	0	0	0	0	0	0	0	0	0	0	0	0	0	0	0	0	0	0	0	0	0	0	0	0	0	0	0	0	0	0	0	0	0	0	0	0	0	0	0	0	0
-0.538732	-0.736892	-8.2916	1	aroD	b1693	3-dehydroquinate dehydratase	1	0	0	0	0	0	0	0	0	0	0	0	0	0	0	0	0	0	0	0	0	0	0	0	0	0	0	0	0	0	0	0	0	0	0	0	0	0	0	0	0	0	0
-0.386194	-0.433656	-9.2775	1	aroE	b3281	shikimate dehydrogenase	1	1	1	1	1	1	1	1	1	1	1	1	1	1	1	1	1	1	1	1	1	1	1	1	1	1	1	1	1	1	1	1	1	1	1	1	1	1	1	1	1	1	1
-0.0041003	-0.0895381	-1.5899	0	aroF	b2601	3-deoxy-7-phosphoheptulonate synthase, Tyr-sensitive	1	1	1	1	1	1	1	1	1	1	1	1	1	1	1	1	1	1	1	1	1	1	1	1	1	1	1	1	1	1	1	1	1	1	1	1	1	1	1	1	1	1	1
-0.074019	-0.0739715	0.016726	0	aroG	b0754	3-deoxy-7-phosphoheptulonate synthase, Phe-sensitive	1	1	1	1	1	1	1	1	1	1	1	1	1	1	1	1	1	1	1	1	1	1	1	1	1	1	1	1	1	1	1	1	1	1	1	1	1	1	1	1	1	1	1
-0.131418	-0.45733	-0.40266	0	aroH	b1704	3-deoxy-7-phosphoheptulonate synthase, Trp-sensitive	1	1	1	1	1	1	1	1	1	1	1	1	1	1	1	1	1	1	1	1	1	1	1	1	1	1	1	1	1	1	1	1	1	1	1	1	1	1	1	1	1	1	1
-1.83888	-2.60172	-8.0398	1	aroK	b3390	shikimate kinase 1	1	1	1	1	1	1	1	1	1	1	1	1	1	1	1	1	1	1	1	1	1	1	1	1	1	1	1	1	1	1	1	1	1	1	1	1	1	1	1	1	1	1	1
0.00440766	0.263661	-1.1724	0	aroL	b0388	shikimate kinase 2	1	1	1	1	1	1	1	1	1	1	1	1	1	1	1	1	1	1	1	1	1	1	1	1	1	1	1	1	1	1	1	1	1	1	1	1	1	1	1	1	1	1	1
-0.0411566	0.0198756	-0.12023	0	aroM	b0390	protein AroM	0
-0.0190729	-0.059468	0.2179	0	aroP	b0112	aromatic amino acid:H(+) symporter AroP	1	1	1	1	1	1	1	1	1	1	1	1	1	1	1	1	1	1	1	1	1	1	1	1	1	1	1	1	1	1	1	1	1	1	1	1	1	1	1	1	1	1	1
0.303768	0.137862	0.086294	0	arrS	b4704	small regulatory RNA ArrS	0
-0.0593528	0.151983	-0.025092	0	arsC	b3503	arsenate reductase	1	1	1	1	1	1	1	1	1	1	1	1	1	1	1	1	1	1	1	1	1	1	1	1	1	1	1	1	1	1	1	1	1	1	1	1	1	1	1	1	1	1	1
-0.0462053	0.0473725	-0.22173	0	artI	b0863	putative ABC transporter periplasmic binding protein ArtI	1	1	1	1	1	1	1	1	1	1	1	1	1	1	1	1	1	1	1	1	1	1	1	1	1	1	1	1	1	1	1	1	1	1	1	1	1	1	1	1	1	1	1
-0.118691	-0.00320315	-0.10062	0	artJ	b0860	L-arginine ABC transporter periplasmic binding protein	1	1	1	1	1	1	1	1	1	1	1	1	1	1	1	1	1	1	1	1	1	1	1	1	1	1	1	1	1	1	1	1	1	1	1	1	1	1	1	1	1	1	1
0.0220154	-0.0214374	0.033122	0	artM	b0861	L-arginine ABC transporter membrane subunit ArtM	1	1	1	1	1	1	1	1	1	1	1	1	1	1	1	1	1	1	1	1	1	1	1	1	1	1	1	1	1	1	1	1	1	1	1	1	1	1	1	1	1	1	1
-0.0598302	-0.160183	-0.074311	0	artP	b0864	L-arginine ABC transporter ATP binding subunit	1	1	1	1	1	1	1	1	1	1	1	1	1	1	1	1	1	1	1	1	1	1	1	1	1	1	1	1	1	1	1	1	1	1	1	1	1	1	1	1	1	1	1
-0.155636	-0.0193231	0.051995	0	artQ	b0862	L-arginine ABC transporter membrane subunit ArtQ	1	1	1	1	1	1	1	1	1	1	1	1	1	1	1	1	1	1	1	1	1	1	1	1	1	1	1	1	1	1	1	1	1	1	1	1	1	1	1	1	1	1	1
-3.75841	-3.79661	-3.4023	1	asd	b3433	aspartate-semialdehyde dehydrogenase	1	0	0	0	0	0	0	0	0	0	0	0	0	0	0	0	0	0	0	0	0	0	0	0	0	0	0	0	0	0	0	0	0	0	0	0	0	0	0	0	0	0	0
-0.0525299	-0.0925809	-0.068672	0	aslB	b3800	putative anaerobic sulfatase maturation enzyme AslB	0
-0.408048	-0.147003	-0.85247	0	asmA	b2064	putative assembly protein AsmA	0
0.0138626	0.0260069	-0.16391	0	asnA	b3744	asparagine synthetase A	1	1	1	1	1	1	1	1	1	1	1	1	1	1	1	1	1	1	1	1	1	1	1	1	1	1	1	1	1	1	1	1	1	1	1	1	1	1	1	1	1	1	1
-0.206522	0.0421269	-0.077832	0	asnB	b0674	asparagine synthetase B	1	1	1	1	1	1	1	1	1	1	1	1	1	1	1	1	1	1	1	1	1	1	1	1	1	1	1	1	1	1	1	1	1	1	1	1	1	1	1	1	1	1	1
0.0237471	0.0950927	-0.024457	0	asnC	b3743	DNA-binding transcriptional dual regulator AsnC	0
-7.236	-7.84357	-6.9355	1	asnS	b0930	asparagine--tRNA ligase	0
-6.13274	-5.79265	-6.095	1	asnT	b1977	tRNA-Asn	0
-6.13274	-5.79265	-6.095	1	asnU	b1986	tRNA-Asn	0
-6.13274	-5.79265	-6.095	1	asnV	b1989	tRNA-Asn	0
-6.13274	-5.79265	-6.095	1	asnW	b1984	tRNA-Asn	0
-0.14507	-0.167074	-0.072554	0	aspA	b4139	aspartate ammonia-lyase	1	1	1	1	1	1	1	1	1	1	1	1	1	1	1	1	1	1	1	1	1	1	1	1	1	1	1	1	1	1	1	1	1	1	1	1	1	1	1	1	1	1	1
-0.431094	-0.777381	-2.9187	0	aspC	b0928	aspartate aminotransferase	1	1	1	1	1	1	1	1	1	1	1	1	1	1	1	1	1	1	1	1	1	1	1	1	1	1	1	1	1	1	1	1	1	1	1	1	1	1	1	1	1	1	1
-7.08907	-7.01384	-7.0309	1	aspS	b1866	aspartate--tRNA ligase	0
-9.26879	-9.19356	-7.9644	1	aspT	b3760	tRNA-Asp	0
-9.26879	-9.19356	-7.9644	1	aspU	b0206	tRNA-Asp	0
-9.26879	-9.19356	-7.9644	1	aspV	b0216	tRNA-Asp	0
0.0909609	-0.0593491	0.17403	0	asr	b1597	acid shock protein	0
0.0147627	0.0738217	0.050103	0	astA	b1747	arginine N-succinyltransferase	1	1	1	1	1	1	1	1	1	1	1	1	1	1	1	1	1	1	1	1	1	1	1	1	1	1	1	1	1	1	1	1	1	1	1	1	1	1	1	1	1	1	1
0.0450106	-0.0308367	0.21767	0	astB	b1745	N-succinylarginine dihydrolase	1	1	1	1	1	1	1	1	1	1	1	1	1	1	1	1	1	1	1	1	1	1	1	1	1	1	1	1	1	1	1	1	1	1	1	1	1	1	1	1	1	1	1
0.123502	0.208609	0.14391	0	astC	b1748	succinylornithine transaminase	1	1	1	1	1	1	1	1	1	1	1	1	1	1	1	1	1	1	1	1	1	1	1	1	1	1	1	1	1	1	1	1	1	1	1	1	1	1	1	1	1	1	1
0.0801402	0.143534	0.13319	0	astD	b1746	aldehyde dehydrogenase	1	1	1	1	1	1	1	1	1	1	1	1	1	1	1	1	1	1	1	1	1	1	1	1	1	1	1	1	1	1	1	1	1	1	1	1	1	1	1	1	1	1	1
4.73703e-06	0.138396	-0.05288	0	astE	b1744	succinylglutamate desuccinylase	1	1	1	1	1	1	1	1	1	1	1	1	1	1	1	1	1	1	1	1	1	1	1	1	1	1	1	1	1	1	1	1	1	1	1	1	1	1	1	1	1	1	1
-0.177933	-0.0747126	-0.075018	0	atl	b0454	DNA base-flipping protein	0
-2.25019	-8.24868	0.026605	0	atpA	b3734	ATP synthase F1 complex subunit alpha	1	0.702222	1	0.821325	1	1	1	0.659402	1	0.911055	0	0.373407	0.367511	0.367175	0.807296	0.46013	0.357998	0.353307	0.664995	0.318728	0	1	1	1	1	1	1	1	1	1	0	0.909958	0.84959	0.891021	0.949234	0.857782	0.849872	0.907452	0.911746	0.851607	0	0.702222	0.546014
-0.890104	-3.55757	0.20698	0	atpB	b3738	ATP synthase Fo complex subunit a	1	0.702222	1	0.821325	1	1	1	0.659402	1	0.911055	0	0.373407	0.367511	0.367175	0.807296	0.46013	0.357998	0.353307	0.664995	0.318728	0	1	1	1	1	1	1	1	1	1	0	0.909958	0.84959	0.891021	0.949234	0.857782	0.849872	0.907452	0.911746	0.851607	0	0.702222	0.546014
-2.89717	-8.20221	-0.35091	0	atpC	b3731	ATP synthase F1 complex subunit epsilon	1	0.702222	1	0.821325	1	1	1	0.659402	1	0.911055	0	0.373407	0.367511	0.367175	0.807296	0.46013	0.357998	0.353307	0.664995	0.318728	0	1	1	1	1	1	1	1	1	1	0	0.909958	0.84959	0.891021	0.949234	0.857782	0.849872	0.907452	0.911746	0.851607	0	0.702222	0.546014
-2.60514	-8.66074	-0.13068	0	atpD	b3732	ATP synthase F1 complex subunit beta	1	0.702222	1	0.821325	1	1	1	0.659402	1	0.911055	0	0.373407	0.367511	0.367175	0.807296	0.46013	0.357998	0.353307	0.664995	0.318728	0	1	1	1	1	1	1	1	1	1	0	0.909958	0.84959	0.891021	0.949234	0.857782	0.849872	0.907452	0.911746	0.851607	0	0.702222	0.546014
-2.16077	-7.83545	-0.13397	0	atpE	b3737	ATP synthase Fo complex subunit c	1	0.702222	1	0.821325	1	1	1	0.659402	1	0.911055	0	0.373407	0.367511	0.367175	0.807296	0.46013	0.357998	0.353307	0.664995	0.318728	0	1	1	1	1	1	1	1	1	1	0	0.909958	0.84959	0.891021	0.949234	0.857782	0.849872	0.907452	0.911746	0.851607	0	0.702222	0.546014
-2.06135	-8.24868	-0.043439	0	atpF	b3736	ATP synthase Fo complex subunit b	1	0.702222	1	0.821325	1	1	1	0.659402	1	0.911055	0	0.373407	0.367511	0.367175	0.807296	0.46013	0.357998	0.353307	0.664995	0.318728	0	1	1	1	1	1	1	1	1	1	0	0.909958	0.84959	0.891021	0.949234	0.857782	0.849872	0.907452	0.911746	0.851607	0	0.702222	0.546014
-2.53908	-3.06145	-0.506	0	atpG	b3733	ATP synthase F1 complex subunit gamma	1	0.702222	1	0.821325	1	1	1	0.659402	1	0.911055	0	0.373407	0.367511	0.367175	0.807296	0.46013	0.357998	0.353307	0.664995	0.318728	0	1	1	1	1	1	1	1	1	1	0	0.909958	0.84959	0.891021	0.949234	0.857782	0.849872	0.907452	0.911746	0.851607	0	0.702222	0.546014
-2.30638	-8.62595	0.053237	0	atpH	b3735	ATP synthase F1 complex subunit delta	1	0.702222	1	0.821325	1	1	1	0.659402	1	0.911055	0	0.373407	0.367511	0.367175	0.807296	0.46013	0.357998	0.353307	0.664995	0.318728	0	1	1	1	1	1	1	1	1	1	0	0.909958	0.84959	0.891021	0.949234	0.857782	0.849872	0.907452	0.911746	0.851607	0	0.702222	0.546014
-1.67407	-8.26815	0.30028	0	atpI	b3739	ATP synthase accessory factor	1	1	1	1	1	1	1	1	1	1	1	1	1	1	1	1	1	1	1	1	1	1	1	1	1	1	1	1	1	1	1	1	1	1	1	1	1	1	1	1	1	1	1
-0.0162258	-0.448925	-0.9527	0	avtA	b3572	valine--pyruvate aminotransferase	1	1	1	1	1	1	1	1	1	1	1	1	1	1	1	1	1	1	1	1	1	1	1	1	1	1	1	1	1	1	1	1	1	1	1	1	1	1	1	1	1	1	1
-0.0570233	-0.192047	0.13459	0	azoR	b1412	FMN dependent NADH:quinone oxidoreductase	0
-0.119529	-0.0872893	0.060254	0	bacA	b3057	undecaprenyl pyrophosphate phosphatase	1	1	1	1	1	1	1	1	1	1	1	1	1	1	1	1	1	1	1	1	1	1	1	1	1	1	1	1	1	1	1	1	1	1	1	1	1	1	1	1	1	1	1
0.0763271	-0.0362642	-0.022284	0	baeR	b2079	DNA-binding transcriptional activator BaeR	0
-0.0158695	0.0132857	-0.047121	0	baeS	b2078	sensory histidine kinase BaeS	0
-8.3963	-6.0577	-5.5193	1	bamA	b0177	outer membrane protein assembly factor BamA	0
-2.36935	-0.888661	0.19348	0	bamB	b2512	outer membrane protein assembly factor BamB	0
0.163318	-0.00462232	0.3373	0	bamC	b2477	outer membrane protein assembly factor BamC	0
-7.17425	-4.14996	-2.0475	0	bamD	b2595	outer membrane protein assembly factor BamD	0
-0.178127	-0.406075	0.30656	0	bamE	b2617	outer membrane protein assembly factor BamE	0
-0.55301	0.26145	-1.1021	0	barA	b2786	sensory histidine kinase BarA	0
0.0194635	0.0094155	0.19398	0	basR	b4113	DNA-binding transcriptional dual regulator BasR	0
-0.11046	-0.0260142	-0.31932	0	basS	b4112	sensory histidine kinase BasS	0
-0.0952522	0.000753526	-0.34568	0	bax	b3570	putative glycoside hydrolase Bax	0
-0.0966893	0.153388	-0.64764	0	bcp	b2480	thiol peroxidase	1	1	1	1	1	1	1	1	1	1	1	1	1	1	1	1	1	1	1	1	1	1	1	1	1	1	1	1	1	1	1	1	1	1	1	1	1	1	1	1	1	1	1
-0.216781	-0.0886157	-0.098047	0	bcr	b2182	multidrug efflux pump Bcr	0
0.0080204	-0.106452	-0.0013277	0	bcsA	b3533	cellulose synthase catalytic subunit	0
0.0551096	-0.00877578	-0.036641	0	bcsB	b3532	cellulose synthase periplasmic subunit	0
0.00937515	-0.0976681	0.047949	0	bcsC	b3530	cellulose biosynthesis protein BcsC	0
-0.019477	-0.130203	-0.084034	0	bcsE	b3536	c-di-GMP-binding protein BcsE	0
0.0703329	0.0493532	0.075991	0	bcsF	b3537	putative cellulose biosynthesis protein BcsF	0
-0.14866	-0.106075	-0.098326	0	bcsG	b3538	cellulose phosphoethanolamine transferase	0
-0.0175919	0.0847015	0.14633	0	bcsZ	b3531	endo-1,4-D-glucanase	0
-0.259083	-0.129821	-0.18076	0	bdm	b1481	biofilm-dependent modulation protein	0
-0.131097	-0.05962	-0.15207	0	bepA	b2494	beta-barrel assembly-enhancing protease	0
-0.040658	-0.0588124	-0.07991	0	betA	b0311	choline dehydrogenase	1	1	1	1	1	1	1	1	1	1	1	1	1	1	1	1	1	1	1	1	1	1	1	1	1	1	1	1	1	1	1	1	1	1	1	1	1	1	1	1	1	1	1
0.0609433	-0.174852	0.1928	0	betB	b0312	betaine aldehyde dehydrogenase	1	1	1	1	1	1	1	1	1	1	1	1	1	1	1	1	1	1	1	1	1	1	1	1	1	1	1	1	1	1	1	1	1	1	1	1	1	1	1	1	1	1	1
-7.8892e-05	-0.00969566	-0.035337	0	betI	b0313	DNA-binding transcriptional repressor BetI	0
0.0388598	-0.0311396	0.090434	0	betT	b0314	choline:H(+) symporter	1	1	1	1	1	1	1	1	1	1	1	1	1	1	1	1	1	1	1	1	1	1	1	1	1	1	1	1	1	1	1	1	1	1	1	1	1	1	1	1	1	1	1
0.113195	0.270146	-0.079965	0	bfd	b3337	bacterioferritin-associated ferredoxin	0
-0.157192	-0.0568906	0.015625	0	bfr	b3336	bacterioferritin	1	1	1	1	1	1	1	1	1	1	1	1	1	1	1	1	1	1	1	1	1	1	1	1	1	1	1	1	1	1	1	1	1	1	1	1	1	1	1	1	1	1	1
0.0221601	-0.0257979	0.12549	0	bglA	b2901	6-phospho-beta-glucosidase A	1	1	1	1	1	1	1	1	1	1	1	1	1	1	1	1	1	1	1	1	1	1	1	1	1	1	1	1	1	1	1	1	1	1	1	1	1	1	1	1	1	1	1
0.030348	0.247428	0.087002	0	bglJ	b4366	DNA-binding transcriptional regulator BglJ	0
0.0228573	-0.0623633	0.040525	0	bglX	b2132	beta-D-glucoside glucohydrolase, periplasmic	1	1	1	1	1	1	1	1	1	1	1	1	1	1	1	1	1	1	1	1	1	1	1	1	1	1	1	1	1	1	1	1	1	1	1	1	1	1	1	1	1	1	1
-0.0503372	-0.00862256	-0.034684	0	bhsA	b1112	DUF1471 domain-containing multiple stress resistance outer membrane protein BhsA	0
0.0146916	-0.0393869	-0.2416	0	bioA	b0774	adenosylmethionine-8-amino-7-oxononanoate aminotransferase	1	0	1	0	1	1	1	0	1	1	1	0	0	0	1	0	0	0	1	1	1	0	1	1	1	1	1	1	1	1	1	0	0	0	1	0	0	0	1	1	1	0	0
-0.0187057	0.0234863	-4.4562	1	bioB	b0775	biotin synthase	1	0	1	0	1	1	1	0	1	1	1	0	0	0	1	0	0	0	1	1	1	0	1	1	1	1	1	1	1	1	1	0	0	0	1	0	0	0	1	1	1	0	0
-0.0438322	0.0322401	-1.2625	0	bioC	b0777	malonyl-acyl carrier protein methyltransferase	1	0	1	0	1	1	1	0	1	1	1	0	0	0	1	0	0	0	1	1	1	0	1	1	1	1	1	1	1	1	1	0	0	0	1	0	0	0	1	1	1	0	0
-2.23206	-0.41854	-1.0461	0	bioD	b0778	dethiobiotin synthetase	1	0	1	0	1	1	1	0	1	1	1	0	0	0	1	0	0	0	1	1	1	0	1	1	1	1	1	1	1	1	1	0	0	0	1	0	0	0	1	1	1	0	0
0.0661081	0.0490935	-3.4081	1	bioF	b0776	8-amino-7-oxononanoate synthase	1	0	1	0	1	1	1	0	1	1	1	0	0	0	1	0	0	0	1	1	1	0	1	1	1	1	1	1	1	1	1	0	0	0	1	0	0	0	1	1	1	0	0
-0.237711	-0.0428655	-1.0621	0	bioH	b3412	pimeloyl-acyl carrier protein methyl ester esterase	1	0	1	0	1	1	1	0	1	1	1	0	0	0	1	0	0	0	1	1	1	0	1	1	1	1	1	1	1	1	1	0	0	0	1	0	0	0	1	1	1	0	0
0.0292632	-0.0166617	0.14201	0	bioP	b3827	biotin transporter	0
-1.86719	-1.94707	-0.93448	0	bipA	b3871	ribosome-dependent GTPase, ribosome assembly factor	0
-0.19414	-0.283275	-0.29269	0	birA	b3973	DNA-binding transcriptional repressor/biotin-[acetyl-CoA-carboxylase] ligase BirA	0
-0.0080957	-0.0572488	0.15566	0	bisC	b3551	biotin sulfoxide reductase	1	1	1	1	1	1	1	1	1	1	1	1	1	1	1	1	1	1	1	1	1	1	1	1	1	1	1	1	1	1	1	1	1	1	1	1	1	1	1	1	1	1	1
0.0756037	-0.0448529	0.045874	0	blc	b4149	outer membrane lipoprotein Blc	0
0.0482653	0.111325	0.11347	0	blr	b4409	beta-lactam resistance protein	0
0.0630499	0.137807	0.23812	0	bolA	b0435	DNA-binding transcriptional dual regulator BolA	0
0.0199126	0.0354407	-0.032385	0	brnQ	b0401	branched chain amino acid transporter BrnQ	1	1	1	1	1	1	1	1	1	1	1	1	1	1	1	1	1	1	1	1	1	1	1	1	1	1	1	1	1	1	1	1	1	1	1	1	1	1	1	1	1	1	1
-0.0130279	0.0176595	0.088778	0	bsmA	b4189	DUF1471 domain-containing putative lipoprotein BsmA	0
-0.0666802	0.0248204	0.15977	0	bssR	b0836	regulator of biofilm formation	0
0.139823	0.00686322	0.031869	0	bssS	b1060	regulator of biofilm formation	0
0.00866892	-0.206345	0.019796	0	btsR	b2125	DNA-binding transcriptional activator BtsR	0
-0.0994811	0.00880728	0.0021773	0	btsS	b2126	high-affinity pyruvate receptor	0
0.0909894	0.00538228	-0.050046	0	btsT	b4354	pyruvate:H(+) symporter	0
0.00269857	0.20981	-0.14784	0	btuB	b3966	cobalamin/cobinamide outer membrane transporter	1	1	1	1	1	1	1	1	1	1	1	1	1	1	1	1	1	1	1	1	1	1	1	1	1	1	1	1	1	1	1	1	1	1	1	1	1	1	1	1	1	1	1
-0.00789787	0.148602	0.15907	0	btuC	b1711	vitamin B12 ABC transporter membrane subunit	1	1	1	1	1	1	1	1	1	1	1	1	1	1	1	1	1	1	1	1	1	1	1	1	1	1	1	1	1	1	1	1	1	1	1	1	1	1	1	1	1	1	1
-0.0166388	0.0464097	-0.057271	0	btuD	b1709	vitamin B12 ABC transporter ATP binding subunit	1	1	1	1	1	1	1	1	1	1	1	1	1	1	1	1	1	1	1	1	1	1	1	1	1	1	1	1	1	1	1	1	1	1	1	1	1	1	1	1	1	1	1
-0.0690691	0.0577131	-0.0052219	0	btuE	b1710	thioredoxin/glutathione peroxidase	1	1	1	1	1	1	1	1	1	1	1	1	1	1	1	1	1	1	1	1	1	1	1	1	1	1	1	1	1	1	1	1	1	1	1	1	1	1	1	1	1	1	1
-0.941696	-0.44415	-0.21212	0	btuF	b0158	vitamin B12 ABC transporter periplasmic binding protein	1	1	1	1	1	1	1	1	1	1	1	1	1	1	1	1	1	1	1	1	1	1	1	1	1	1	1	1	1	1	1	1	1	1	1	1	1	1	1	1	1	1	1
-0.169497	-0.0355635	0.070415	0	btuR	b1270	cobinamide/cobalamin adenosyltransferase	1	1	1	1	1	1	1	1	1	1	1	1	1	1	1	1	1	1	1	1	1	1	1	1	1	1	1	1	1	1	1	1	1	1	1	1	1	1	1	1	1	1	1
-0.0515859	-0.404237	0.19779	0	cadA	b4131	lysine decarboxylase 1	1	1	1	1	1	1	1	1	1	1	1	1	1	1	1	1	1	1	1	1	1	1	1	1	1	1	1	1	1	1	1	1	1	1	1	1	1	1	1	1	1	1	1
0.0193754	-0.0174406	-0.40198	0	cadB	b4132	lysine:cadaverine antiporter	1	1	1	1	1	1	1	1	1	1	1	1	1	1	1	1	1	1	1	1	1	1	1	1	1	1	1	1	1	1	1	1	1	1	1	1	1	1	1	1	1	1	1
-0.119444	-0.012103	0.064585	0	cadC	b4133	DNA-binding transcriptional activator CadC	0
0.110176	0.0626307	0.069958	0	caiA	b0039	crotonobetainyl-CoA reductase	0
-0.0306884	0.00990133	0.16007	0	caiB	b0038	gamma-butyrobetainyl-CoA:carnitine CoA transferase	1	1	1	1	1	1	1	1	1	1	1	1	1	1	1	1	1	1	1	1	1	1	1	1	1	1	1	1	1	1	1	1	1	1	1	1	1	1	1	1	1	1	1
-0.109384	-0.202634	-0.13336	0	caiC	b0037	carnitine-CoA ligase	1	1	1	1	1	1	1	1	1	1	1	1	1	1	1	1	1	1	1	1	1	1	1	1	1	1	1	1	1	1	1	1	1	1	1	1	1	1	1	1	1	1	1
-0.0342196	0.0635517	-0.027318	0	caiD	b0036	crotonobetainyl-CoA hydratase	1	1	1	1	1	1	1	1	1	1	1	1	1	1	1	1	1	1	1	1	1	1	1	1	1	1	1	1	1	1	1	1	1	1	1	1	1	1	1	1	1	1	1
0.0357912	-0.111625	-0.14262	0	caiE	b0035	putative transferase CaiE	0
-0.116536	-0.0966914	-0.1894	0	caiF	b0034	DNA-binding transcriptional activator CaiF	0
-0.246067	-0.0608829	0.24569	0	caiT	b0040	L-carnitine:gamma-butyrobetaine antiporter	1	1	1	1	1	1	1	1	1	1	1	1	1	1	1	1	1	1	1	1	1	1	1	1	1	1	1	1	1	1	1	1	1	1	1	1	1	1	1	1	1	1	1
-3.89554	0.126432	-6.7989	1	can	b0126	carbonic anhydrase 2	1	1	1	1	1	1	1	1	1	1	1	1	1	1	1	1	1	1	1	1	1	1	1	1	1	1	1	1	1	1	1	1	1	1	1	1	1	1	1	1	1	1	1
-0.0466661	-0.132041	-8.4204	1	carA	b0032	carbamoyl phosphate synthetase subunit alpha	1	1	1	1	1	1	1	1	1	1	1	1	1	1	1	1	1	1	1	1	1	1	1	1	1	1	1	1	1	1	1	1	1	1	1	1	1	1	1	1	1	1	1
0.0543324	0.10158	-7.2932	1	carB	b0033	carbamoyl phosphate synthetase subunit beta	1	1	1	1	1	1	1	1	1	1	1	1	1	1	1	1	1	1	1	1	1	1	1	1	1	1	1	1	1	1	1	1	1	1	1	1	1	1	1	1	1	1	1
0.0644822	0.0823216	0.17351	0	cbl	b1987	DNA-binding transcriptional activator Cbl	0
-0.167209	-0.0489638	-0.12555	0	cbpA	b1000	curved DNA-binding protein	0
-0.122626	-0.120149	-0.046112	0	cbpM	b0999	chaperone modulator CbpM	0
-0.196651	-0.0993165	-0.019471	0	cbrA	b3690	colicin M resistance protein	0
-3.03718	-3.2442	-3.7929	1	cca	b3056	fused tRNA nucleotidyltransferase/2',3'-cyclic phosphodiesterase/2' nucleotidase and phosphatase	0
-0.0307136	0.0511578	-0.076758	0	ccmA	b2201	heme trafficking system ATP-binding protein	1	1	1	1	1	1	1	1	1	1	1	1	1	1	1	1	1	1	1	1	1	1	1	1	1	1	1	1	1	1	1	1	1	1	1	1	1	1	1	1	1	1	1
-0.059298	0.0567509	0.16479	0	ccmB	b2200	heme trafficking system membrane protein CcmB	1	1	1	1	1	1	1	1	1	1	1	1	1	1	1	1	1	1	1	1	1	1	1	1	1	1	1	1	1	1	1	1	1	1	1	1	1	1	1	1	1	1	1
0.0719065	0.0623624	0.19384	0	ccmC	b2199	heme trafficking system membrane protein CcmC	1	1	1	1	1	1	1	1	1	1	1	1	1	1	1	1	1	1	1	1	1	1	1	1	1	1	1	1	1	1	1	1	1	1	1	1	1	1	1	1	1	1	1
-0.258615	0.0485075	-0.047075	0	ccmD	b2198	heme trafficking system membrane protein CcmD	1	1	1	1	1	1	1	1	1	1	1	1	1	1	1	1	1	1	1	1	1	1	1	1	1	1	1	1	1	1	1	1	1	1	1	1	1	1	1	1	1	1	1
-0.106301	0.00538228	-0.096856	0	ccmE	b2197	periplasmic heme chaperone	1	1	1	1	1	1	1	1	1	1	1	1	1	1	1	1	1	1	1	1	1	1	1	1	1	1	1	1	1	1	1	1	1	1	1	1	1	1	1	1	1	1	1
0.0506159	-0.192044	0.12297	0	ccmF	b2196	holocytochrome c synthetase membrane subunit CcmF	0
0.0565142	-0.0450436	-0.076583	0	ccmG	b2195	holocytochrome c synthetase - thiol:disulfide oxidoreductase CcmG	0
-0.0537108	-0.0180428	-0.022773	0	ccmH	b2194	holocytochrome c synthetase - thiol:disulfide oxidoreductase CcmH	0
0.0872948	0.142407	0.35524	0	ccp	b3518	cytochrome c peroxidase	0
0.128681	0.0624163	0.13614	0	cdaR	b0162	DNA-binding transcriptional activator CdaR	0
-0.0612495	-0.0191065	0.16667	0	cdd	b2143	cytidine/deoxycytidine deaminase	1	1	1	1	1	1	1	1	1	1	1	1	1	1	1	1	1	1	1	1	1	1	1	1	1	1	1	1	1	1	1	1	1	1	1	1	1	1	1	1	1	1	1
-0.0663914	-0.0322322	0.14147	0	cdgI	b1785	putative c-di-GMP binding protein CdgI	0
0.111114	-0.130438	0.0027208	0	cdh	b3918	CDP-diacylglycerol diphosphatase	1	1	1	1	1	1	1	1	1	1	1	1	1	1	1	1	1	1	1	1	1	1	1	1	1	1	1	1	1	1	1	1	1	1	1	1	1	1	1	1	1	1	1
-6.94359	-6.86836	-6.6612	1	cdsA	b0175	CDP-diglyceride synthetase	1	0	0	0	0	0	0	0	0	0	0	0	0	0	0	0	0	0	0	0	0	0	0	0	0	0	0	0	0	0	0	0	0	0	0	0	0	0	0	0	0	0	0
-4.47488	-0.33281	-0.19346	0	cecR	b0796	DNA-binding transcriptional dual regulator CecR	0
0.0301183	0.0753382	0.087575	0	cedA	b1731	cell division modulator	0
0.0282405	0.0369562	-0.20127	0	cfa	b1661	cyclopropane fatty acyl phospholipid synthase	1	1	1	1	1	1	1	1	1	1	1	1	1	1	1	1	1	1	1	1	1	1	1	1	1	1	1	1	1	1	1	1	1	1	1	1	1	1	1	1	1	1	1
-0.0186784	0.108705	0.011558	0	chaA	b1216	Na(+)/K(+):H(+) antiporter ChaA	1	1	1	1	1	1	1	1	1	1	1	1	1	1	1	1	1	1	1	1	1	1	1	1	1	1	1	1	1	1	1	1	1	1	1	1	1	1	1	1	1	1	1
0.04393	0.136957	0.069241	0	chaB	b1217	putative cation transport regulator ChaB	0
-0.073185	-0.0741409	-0.016113	0	chaC	b1218	glutathione-specific gamma-glutamylcyclotransferase	0
0.0178116	0.0846704	0.045712	0	chbA	b1736	N,N'-diacetylchitobiose-specific PTS enzyme IIA component	1	1	1	1	1	1	1	1	1	1	1	1	1	1	1	1	1	1	1	1	1	1	1	1	1	1	1	1	1	1	1	1	1	1	1	1	1	1	1	1	1	1	1
0.0262517	-0.0055675	0.022205	0	chbB	b1738	N,N'-diacetylchitobiose-specific PTS enzyme IIB component	1	1	1	1	1	1	1	1	1	1	1	1	1	1	1	1	1	1	1	1	1	1	1	1	1	1	1	1	1	1	1	1	1	1	1	1	1	1	1	1	1	1	1
0.0304019	-0.152629	-0.14264	0	chbC	b1737	N,N'-diacetylchitobiose-specific PTS enzyme IIC component	1	1	1	1	1	1	1	1	1	1	1	1	1	1	1	1	1	1	1	1	1	1	1	1	1	1	1	1	1	1	1	1	1	1	1	1	1	1	1	1	1	1	1
-0.0506616	0.0533809	-0.18135	0	chbF	b1734	monoacetylchitobiose-6-phosphate hydrolase	1	1	1	1	1	1	1	1	1	1	1	1	1	1	1	1	1	1	1	1	1	1	1	1	1	1	1	1	1	1	1	1	1	1	1	1	1	1	1	1	1	1	1
-0.0248478	-0.076012	0.07178	0	chbG	b1733	chitin disaccharide deacetylase	1	1	1	1	1	1	1	1	1	1	1	1	1	1	1	1	1	1	1	1	1	1	1	1	1	1	1	1	1	1	1	1	1	1	1	1	1	1	1	1	1	1	1
0.123153	-0.1249	-0.045656	0	chbR	b1735	DNA-binding transcriptional dual regulator ChbR	0
0.00685206	-0.192057	-0.31127	0	cheA	b1888	chemotaxis protein CheA	0
-0.0613885	0.0303797	-0.020597	0	cheB	b1883	protein-glutamate methylesterase/protein glutamine deamidase	0
-0.247851	0.0191917	0.10834	0	cheR	b1884	chemotaxis protein methyltransferase	0
-0.0333213	0.0142355	0.18868	0	cheW	b1887	chemotaxis protein CheW	0
0.0629703	0.161296	0.12411	0	cheY	b1882	chemotaxis protein CheY	0
0.0719907	-0.0863691	-0.1103	0	cheZ	b1881	chemotaxis protein CheZ	0
-0.0102178	0.0744157	-0.0016287	0	chiQ	b0682	lipoprotein ChiQ	0
-0.0346052	-0.0491128	0.074805	0	chiX	b4585	small regulatory RNA ChiX	0
-0.0820499	-0.144587	0.014101	0	cho	b1741	endonuclease of nucleotide excision repair	0
-0.026853	0.00880082	0.011333	0	cirA	b2155	ferric dihyroxybenzoylserine outer membrane transporter	1	1	1	1	1	1	1	1	1	1	1	1	1	1	1	1	1	1	1	1	1	1	1	1	1	1	1	1	1	1	1	1	1	1	1	1	1	1	1	1	1	1	1
0.132888	0.0163149	0.052907	0	citC	b0618	citrate lyase synthetase	0
-0.016996	-0.0467385	-0.19843	0	citD	b0617	citrate lyase acyl carrier protein	1	1	1	1	1	1	1	1	1	1	1	1	1	1	1	1	1	1	1	1	1	1	1	1	1	1	1	1	1	1	1	1	1	1	1	1	1	1	1	1	1	1	1
-0.186936	-0.176351	-0.18741	0	citE	b0616	citrate lyase beta subunit	1	1	1	1	1	1	1	1	1	1	1	1	1	1	1	1	1	1	1	1	1	1	1	1	1	1	1	1	1	1	1	1	1	1	1	1	1	1	1	1	1	1	1
0.0124107	-0.123298	0.12171	0	citF	b0615	citrate lyase alpha subunit	1	1	1	1	1	1	1	1	1	1	1	1	1	1	1	1	1	1	1	1	1	1	1	1	1	1	1	1	1	1	1	1	1	1	1	1	1	1	1	1	1	1	1
0.0671158	0.0910508	0.090851	0	citG	b0613	triphosphoribosyl-dephospho-CoA synthase	1	1	1	1	1	1	1	1	1	1	1	1	1	1	1	1	1	1	1	1	1	1	1	1	1	1	1	1	1	1	1	1	1	1	1	1	1	1	1	1	1	1	1
0.0810718	0.130553	0.2411	0	citT	b0612	citrate:succinate antiporter	1	1	1	1	1	1	1	1	1	1	1	1	1	1	1	1	1	1	1	1	1	1	1	1	1	1	1	1	1	1	1	1	1	1	1	1	1	1	1	1	1	1	1
-0.072097	-0.0174577	0.1151	0	citX	b0614	apo-citrate lyase phosphoribosyl-dephospho-CoA transferase	1	1	1	1	1	1	1	1	1	1	1	1	1	1	1	1	1	1	1	1	1	1	1	1	1	1	1	1	1	1	1	1	1	1	1	1	1	1	1	1	1	1	1
0.179875	0.092805	0.16299	0	clcA	b0155	chloride:H(+) antiporter ClcA	1	1	1	1	1	1	1	1	1	1	1	0.999999	0.999999	0.999999	1	1	0.999999	0.999999	1	0.999999	0.999999	1	1	1	1	1	1	1	1	1	1	1	1	1	1	1	1	1	1	1	1	1	1
-0.00823468	-0.130802	-0.18616	0	clcB	b1592	putative chloride:H(+) antiporter ClcB	1	1	1	1	1	1	1	1	1	1	1	1	1	1	1	1	1	1	1	1	1	1	1	1	1	1	1	1	1	1	1	1	1	1	1	1	1	1	1	1	1	1	1
0.139294	-0.151245	-0.27464	0	clpA	b0882	ATP-dependent Clp protease ATP-binding subunit ClpA	0
-0.033125	-0.431537	-0.057804	0	clpB	b2592	ClpB chaperone	0
-0.708194	-1.44294	-3.4323	1	clpP	b0437	ATP-dependent Clp protease proteolytic subunit	0
-0.217934	-0.257686	-0.44373	0	clpS	b0881	specificity factor for ClpA-ClpP chaperone-protease complex	0
-0.517367	-1.30341	-1.7954	0	clpX	b0438	ATP-dependent Clp protease ATP-binding subunit ClpX	0
-0.0478506	0.0294001	-0.04436	0	clsA	b1249	cardiolipin synthase A	1	1	1	1	1	1	1	1	1	1	1	1	1	1	1	1	1	1	1	1	1	1	1	1	1	1	1	1	1	1	1	1	1	1	1	1	1	1	1	1	1	1	1
-0.0078353	-0.0642113	0.12492	0	clsB	b0789	cardiolipin synthase B	1	1	1	1	1	1	1	1	1	1	1	1	1	1	1	1	1	1	1	1	1	1	1	1	1	1	1	1	1	1	1	1	1	1	1	1	1	1	1	1	1	1	1
0.0047504	0.066071	0.042928	0	clsC	b1046	cardiolipin synthase C	0
-4.38136	-3.07058	-1.0714	0	cmk	b0910	cytidylate kinase	1	1	1	1	1	1	1	1	1	1	1	0.991566	0.991566	0.991566	1	1	0.991566	0.991566	1	0.991566	0.991566	1	1	1	1	1	1	1	1	1	1	0.998838	0.997879	0.998537	1	1	0.997919	0.998849	1	0.998084	0.999054	1	1
-0.412666	-0.0987962	-0.068594	0	cmoA	b1870	carboxy-S-adenosyl-L-methionine synthase	1	1	1	1	1	1	1	1	1	1	1	1	1	1	1	1	1	1	1	1	1	1	1	1	1	1	1	1	1	1	1	1	1	1	1	1	1	1	1	1	1	1	1
-0.374166	-0.183889	-0.11305	0	cmoB	b1871	tRNA U34 carboxymethyltransferase	0
-4.03954	-0.431884	-0.16852	0	cmoM	b0921	tRNA cmo(5)U34 methyltransferase	0
-0.0215772	-0.0873514	-0.10944	0	cmtA	b2933	mannitol-specific PTS enzyme IICB component CmtA	1	1	1	1	1	1	1	1	1	1	1	1	1	1	1	1	1	1	1	1	1	1	1	1	1	1	1	1	1	1	1	1	1	1	1	1	1	1	1	1	1	1	1
-0.0327226	0.138566	-0.027067	0	cmtB	b2934	mannitol-specific PTS enzyme IIA component CmtB	1	1	1	1	1	1	1	1	1	1	1	1	1	1	1	1	1	1	1	1	1	1	1	1	1	1	1	1	1	1	1	1	1	1	1	1	1	1	1	1	1	1	1
-0.115542	-0.192051	-0.32495	0	cnoX	b0492	chaperedoxin	0
-0.00956595	0.174495	-0.053415	0	cnu	b1625	H-NS- and StpA-binding protein	0
-2.3692	-2.14944	-5.4404	1	coaA	b3974	pantothenate kinase	1	0	0	0	0	0	0	0	0	0	0	-4.04156e-11	3.09051e-11	1.3253e-10	1.23627e-10	-1.02638e-10	5.5971e-11	-8.0698e-11	1.62509e-10	1.34705e-10	3.2442e-11	0	0	0	0	0	0	0	0	0	0	0	0	0	0	0	0	0	0	0	0	0	0
-7.3161	-5.35817	-6.8091	1	coaD	b3634	pantetheine-phosphate adenylyltransferase	1	0	0	0	0	0	0	0	0	0	0	-4.04156e-11	3.09051e-11	1.3253e-10	1.23627e-10	-1.02638e-10	5.5971e-11	-8.0698e-11	1.62509e-10	1.34705e-10	3.2442e-11	0	0	0	0	0	0	0	0	0	0	0	0	0	0	0	0	0	0	0	0	0	0
-3.06455	-1.85417	-4.4538	1	coaE	b0103	dephospho-CoA kinase	1	0	0	0	0	0	0	0	0	0	0	-4.04156e-11	3.09051e-11	1.3253e-10	1.23627e-10	-1.02638e-10	5.5971e-11	-8.0698e-11	1.62509e-10	1.34705e-10	3.2442e-11	0	0	0	0	0	0	0	0	0	0	0	0	0	0	0	0	0	0	0	0	0	0
-0.0931713	0.0160281	0.0044439	0	cobB	b1120	protein-lysine deacetylase/desuccinylase	0
-0.0143793	-0.202754	-0.010499	0	cobC	b0638	putative adenosylcobalamin phosphatase/alpha-ribazole phosphatase	1	1	1	1	1	1	1	1	1	1	1	1	1	1	1	1	1	1	1	1	1	1	1	1	1	1	1	1	1	1	1	1	1	1	1	1	1	1	1	1	1	1	1
-0.0663861	0.0314972	-0.12529	0	cobS	b1992	cobalamin 5'-phosphate synthase	1	1	1	1	1	1	1	1	1	1	1	1	1	1	1	1	1	1	1	1	1	1	1	1	1	1	1	1	1	1	1	1	1	1	1	1	1	1	1	1	1	1	1
-0.0106925	0.154843	0.035117	0	cobT	b1991	nicotinate-nucleotide--dimethylbenzimidazole phosphoribosyltransferase	1	1	1	1	1	1	1	1	1	1	1	1	1	1	1	1	1	1	1	1	1	1	1	1	1	1	1	1	1	1	1	1	1	1	1	1	1	1	1	1	1	1	1
-0.0108536	0.093474	-0.06055	0	cobU	b1993	cobinamide-P guanylyltransferase/cobinamide kinase	1	1	1	1	1	1	1	1	1	1	1	1	1	1	1	1	1	1	1	1	1	1	1	1	1	1	1	1	1	1	1	1	1	1	1	1	1	1	1	1	1	1	1
-0.107552	0.157996	-0.1807	0	codA	b0337	cytosine/isoguanine deaminase	1	1	1	1	1	1	1	1	1	1	1	1	1	1	1	1	1	1	1	1	1	1	1	1	1	1	1	1	1	1	1	1	1	1	1	1	1	1	1	1	1	1	1
-0.13302	0.162812	0.062256	0	codB	b0336	cytosine transporter	1	1	1	1	1	1	1	1	1	1	1	1	1	1	1	1	1	1	1	1	1	1	1	1	1	1	1	1	1	1	1	1	1	1	1	1	1	1	1	1	1	1	1
-0.0981691	-0.0514868	-0.045162	0	cof	b0446	HMP-PP phosphatase	1	1	1	1	1	1	1	1	1	1	1	1	1	1	1	1	1	1	1	1	1	1	1	1	1	1	1	1	1	1	1	1	1	1	1	1	1	1	1	1	1	1	1
-0.0993775	-0.271562	-0.57148	0	comR	b1111	DNA-binding transcriptional repressor ComR	0
2.77556e-17	1.38778e-17	-1.3878e-17	0	control	control	NaN	0
0.0971737	0.120843	0.065005	0	copA	b0484	Cu(+) exporting P-type ATPase	1	1	1	1	1	1	1	1	1	1	1	1	1	1	1	1	1	1	1	1	1	1	1	1	1	1	1	1	1	1	1	1	1	1	1	1	1	1	1	1	1	1	1
-0.399598	-0.321264	-0.31661	0	corA	b3816	Ni(2(+))/Co(2(+))/Mg(2(+)) transporter	1	1	1	1	1	1	1	1	1	1	1	1	1	1	1	1	1	1	1	1	1	1	1	1	1	1	1	1	1	1	1	1	1	1	1	1	1	1	1	1	1	1	1
-0.380887	0.159453	-0.25425	0	cpdA	b3032	cAMP phosphodiesterase	1	1	1	1	1	1	1	1	1	1	1	1	1	1	1	1	1	1	1	1	1	1	1	1	1	1	1	1	1	1	1	1	1	1	1	1	1	1	1	1	1	1	1
-0.209096	-0.194845	0.09111	0	cpdB	b4213	2'3' cyclic nucleotide phosphodiesterase/3' nucleotidase	1	1	1	1	1	1	1	1	1	1	1	1	1	1	1	1	1	1	1	1	1	1	1	1	1	1	1	1	1	1	1	1	1	1	1	1	1	1	1	1	1	1	1
-0.120679	0.0934319	-0.19314	0	cpoB	b0742	cell division coordinator CpoB	0
0.0312543	-0.0349046	0.15204	0	cpxA	b3911	sensory histidine kinase CpxA	0
0.113574	-0.00886921	0.15324	0	cpxP	b4484	periplasmic protein CpxP	0
0.0789898	-0.34873	0.24064	0	cpxR	b3912	DNA-binding transcriptional dual regulator CpxR	0
-0.300131	0.832856	0.2532	0	cra	b0080	DNA-binding transcriptional dual regulator Cra	0
-0.194824	-0.0371268	-0.33741	0	crcB	b0624	F(-) channel	1	1	1	1	1	1	1	1	1	1	1	1	1	1	1	1	1	1	1	1	1	1	1	1	1	1	1	1	1	1	1	1	1	1	1	1	1	1	1	1	1	1	1
0.205389	0.0325401	0.17004	0	creA	b4397	PF05981 family protein CreA	0
-0.0438802	-0.230325	-0.22159	0	creB	b4398	DNA-binding transcriptional regulator CreB	0
0.0688813	-0.0480648	0.037805	0	creC	b4399	sensory histidine kinase CreC	0
-0.0372152	-0.0406753	-0.042549	0	creD	b4400	putative inner membrane protein	0
0.156713	0.0526928	0.088631	0	crfC	b4109	clamp-binding sister replication fork colocalization protein	0
0.179307	-0.0733752	-0.048235	0	crl	b0240	RNA polymerase holoenzyme assembly factor Crl	0
-4.43274	-3.22401	-1.1002	0	crp	b3357	DNA-binding transcriptional dual regulator CRP	0
-1.63895	-1.94199	-2.0327	0	crr	b2417	Enzyme IIA(Glc)	1	1	1	1	1	1	1	1	1	1	1	1	1	1	1	1	1	1	1	1	1	1	1	1	1	1	1	1	1	1	1	1	1	1	1	1	1	1	1	1	1	1	1
-0.158019	0.117432	0.32272	0	csdA	b2810	cysteine sulfinate desulfinase	1	1	1	1	1	1	1	1	1	1	1	1	1	1	1	1	1	1	1	1	1	1	1	1	1	1	1	1	1	1	1	1	1	1	1	1	1	1	1	1	1	1	1
-0.182716	-0.126795	0.15101	0	csdE	b2811	sulfur acceptor protein CsdE	0
-0.298221	-0.26635	0.30366	0	csgA	b1042	curlin, major subunit	0
0.0553341	-0.0130134	0.069484	0	csgB	b1041	curlin, minor subunit	0
0.0869068	0.0484263	0.008415	0	csgC	b1043	inhibitor of CsgA amyloid formation	0
-0.178424	0.0522923	0.22154	0	csgD	b1040	DNA-binding transcriptional dual regulator CsgD	0
-0.0998967	0.0638941	0.027563	0	csgE	b1039	curli transport specificity factor	0
0.0909538	0.0496138	0.1723	0	csgF	b1038	curli assembly component	0
0.000912774	0.0411975	0.022234	0	csgG	b1037	curli secretion channel	0
0.00121218	0.0816995	-0.30189	0	csiD	b2659	PF08943 family protein CsiD	0
-0.0555928	-0.150615	-0.18658	0	csiE	b2535	stationary phase inducible protein CsiE	0
-0.0393303	0.0345388	-0.00052751	0	csiR	b2664	DNA-binding transcriptional repressor CsiR	0
0.0220523	0.0847252	0.22517	0	cspC	b1823	stress protein, member of the CspA family	0
0.206402	0.121245	0.050152	0	cspD	b0880	DNA replication inhibitor	0
-0.12246	0.0912169	0.32532	0	cspE	b0623	transcription antiterminator and regulator of RNA stability	0
0.129049	0.219982	0.11825	0	cspH	b0989	CspA family protein CspH	0
-8.53052	-8.76946	-8.7865	1	csrA	b2696	carbon storage regulator	0
0.0545434	0.258213	0.22665	0	csrB	b4408	small regulatory RNA CsrB	0
-0.291364	0.232595	0.14017	0	csrC	b4457	small regulatory RNA CsrC	0
-0.177663	-0.617092	-0.95388	0	csrD	b3252	regulator of CsrB and CsrC decay	0
0.103619	0.107607	-0.10597	0	cstA	b0598	carbon starvation protein A	0
0.149286	-0.0277143	0.15828	0	cueO	b0123	cuprous oxidase/multicopper oxidase with role in copper homeostasis	1	1	1	1	1	1	1	1	1	1	1	1	1	1	1	1	1	1	1	1	1	1	1	1	1	1	1	1	1	1	1	1	1	1	1	1	1	1	1	1	1	1	1
0.155042	0.0535675	0.28259	0	cueR	b0487	DNA-binding transcriptional dual regulator CueR	0
0.0562991	0.0383925	0.20382	0	cusA	b0575	copper/silver export system RND permease	1	1	1	1	1	1	1	1	1	1	1	1	1	1	1	1	1	1	1	1	1	1	1	1	1	1	1	1	1	1	1	1	1	1	1	1	1	1	1	1	1	1	1
0.0374383	-0.00524022	-0.010288	0	cusB	b0574	copper/silver export system membrane fusion protein	1	1	1	1	1	1	1	1	1	1	1	1	1	1	1	1	1	1	1	1	1	1	1	1	1	1	1	1	1	1	1	1	1	1	1	1	1	1	1	1	1	1	1
0.00261841	0.0172389	0.13184	0	cusC	b0572	copper/silver export system outer membrane channel	1	1	1	1	1	1	1	1	1	1	1	1	1	1	1	1	1	1	1	1	1	1	1	1	1	1	1	1	1	1	1	1	1	1	1	1	1	1	1	1	1	1	1
-0.104057	-0.161732	0.082437	0	cusF	b0573	copper/silver export system periplasmic binding protein	1	1	1	1	1	1	1	1	1	1	1	1	1	1	1	1	1	1	1	1	1	1	1	1	1	1	1	1	1	1	1	1	1	1	1	1	1	1	1	1	1	1	1
0.227692	-0.0435608	-0.053147	0	cusR	b0571	DNA-binding transcriptional activator CusR	0
0.262504	0.175431	-0.013259	0	cusS	b0570	sensory histidine kinase CusS	0
0.0198227	-0.0157329	0.11961	0	cutA	b4137	copper binding protein CutA	0
-0.30247	-0.31414	-0.17578	0	cutC	b1874	protein CutC	0
0.0299586	-0.56931	-8.0167	1	cvpA	b2313	colicin V production protein	0
-0.657927	0.0864762	0.061043	0	cvrA	b1191	putative K(+):H(+) antiporter	0
-1.20998	-2.29547	0.28769	0	cyaA	b3806	adenylate cyclase	1	1	1	1	1	1	1	1	1	1	1	1	1	1	1	1	1	1	1	1	1	1	1	1	1	1	1	1	1	1	1	1	1	1	1	1	1	1	1	1	1	1	1
0.0609873	0.266744	0.13441	0	cyaR	b4438	small regulatory RNA CyaR	0
-0.0380727	-0.0831477	0.19879	0	cyaY	b3807	frataxin CyaY	0
-0.087155	-0.00880326	0.10599	0	cybB	b1418	cytochrome b561	0
-0.68773	-0.124161	-0.34698	0	cycA	b4208	serine/alanine/glycine/cycloserine:H(+)symporter	1	0.998928	0.998928	0.998928	0.998928	0.998928	0.998928	0.998928	0.998928	0.998928	0.998928	0.998222	0.998222	0.998222	0.984849	0.984851	0.998223	0.998222	0.984849	0.998222	0.998222	0.999923	0.999923	0.999923	0.999923	0.999923	0.999923	0.999923	0.999923	0.999923	0.999923	0.994263	0.989692	0.992885	0.984849	0.984849	0.989888	0.994319	0.984849	0.990688	0.995387	0.998928	0.992687
-5.78593	0.677584	-0.42967	0	cydA	b0733	cytochrome bd-I ubiquinol oxidase subunit I	1	1	1	1	1	1	1	1	1	1	1	1	1	1	1	1	1	1	1	1	1	1	1	1	1	1	1	1	1	1	1	1	1	1	1	1	1	1	1	1	1	1	1
-6.14248	0.570283	-1.0206	0	cydB	b0734	cytochrome bd-I ubiquinol oxidase subunit II	1	1	1	1	1	1	1	1	1	1	1	1	1	1	1	1	1	1	1	1	1	1	1	1	1	1	1	1	1	1	1	1	1	1	1	1	1	1	1	1	1	1	1
-6.34257	-5.98746	-1.0234	0	cydC	b0886	glutathione/L-cysteine ABC exporter subunit CydC	1	1	1	1	1	1	1	1	1	1	1	1	1	1	1	1	1	1	1	1	1	1	1	1	1	1	1	1	1	1	1	1	1	1	1	1	1	1	1	1	1	1	1
-6.47476	-5.74596	-1.2864	0	cydD	b0887	glutathione/L-cysteine ABC exporter subunit CydD	1	1	1	1	1	1	1	1	1	1	1	1	1	1	1	1	1	1	1	1	1	1	1	1	1	1	1	1	1	1	1	1	1	1	1	1	1	1	1	1	1	1	1
-3.93023	0.241147	-1.9167	0	cydX	b4515	cytochrome bd-I ubiquinol oxidase subunit CydX	1	1	1	1	1	1	1	1	1	1	1	1	1	1	1	1	1	1	1	1	1	1	1	1	1	1	1	1	1	1	1	1	1	1	1	1	1	1	1	1	1	1	1
-0.322308	0.12736	-0.47039	0	cyoA	b0432	cytochrome bo3 ubiquinol oxidase subunit 2	1	1	1	1	1	1	1	1	1	1	1	0.901435	0.900509	0.900457	1	1	0.899016	0.898279	1	0.892849	0.831454	1	1	1	1	1	1	1	1	1	1	0.984908	0.974851	0.981683	1	1	0.974893	0.984469	1	0.975167	0.976776	1	1
-0.619537	-0.0480704	-0.56004	0	cyoB	b0431	cytochrome bo3 ubiquinol oxidase subunit 1	1	1	1	1	1	1	1	1	1	1	1	0.901435	0.900509	0.900457	1	1	0.899016	0.898279	1	0.892849	0.831454	1	1	1	1	1	1	1	1	1	1	0.984908	0.974851	0.981683	1	1	0.974893	0.984469	1	0.975167	0.976776	1	1
-0.483915	0.0405392	-0.37562	0	cyoC	b0430	cytochrome bo3 ubiquinol oxidase subunit 3	1	1	1	1	1	1	1	1	1	1	1	0.901435	0.900509	0.900457	1	1	0.899016	0.898279	1	0.892849	0.831454	1	1	1	1	1	1	1	1	1	1	0.984908	0.974851	0.981683	1	1	0.974893	0.984469	1	0.975167	0.976776	1	1
-0.506136	0.0784412	-0.26063	0	cyoD	b0429	cytochrome bo3 ubiquinol oxidase subunit 4	1	1	1	1	1	1	1	1	1	1	1	0.901435	0.900509	0.900457	1	1	0.899016	0.898279	1	0.892849	0.831454	1	1	1	1	1	1	1	1	1	1	0.984908	0.974851	0.981683	1	1	0.974893	0.984469	1	0.975167	0.976776	1	1
-0.756691	-0.0655013	-0.68781	0	cyoE	b0428	heme O synthase	1	0	0	0	0	0	0	0	0	0	0	0	0	0	0	0	0	0	0	0	0	0	0	0	0	0	0	0	0	0	0	0	0	0	0	0	0	0	0	0	0	0	0
0.0151899	-0.311338	-3.9378	1	cysA	b2422	sulfate/thiosulfate ABC transporter ATP binding subunit	1	1	1	1	1	1	1	1	1	1	1	1	1	1	1	1	1	1	1	1	1	1	1	1	1	1	1	1	1	1	1	1	1	1	1	1	1	1	1	1	1	1	1
-0.139457	0.229341	-2.7306	0	cysB	b1275	DNA-binding transcriptional dual regulator CysB	0
-0.0438061	0.00690334	-7.1708	1	cysC	b2750	adenylyl-sulfate kinase	1	0	0	0	0	0	0	0	0	0	0	0	0	0	0	0	0	0	0	0	0	0	0	0	0	0	0	0	0	0	0	0	0	0	0	0	0	0	0	0	0	0	0
-0.145396	0.0878842	-5.5523	1	cysD	b2752	sulfate adenylyltransferase subunit 2	1	0	0	0	0	0	0	0	0	0	0	0	0	0	0	0	0	0	0	0	0	0	0	0	0	0	0	0	0	0	0	0	0	0	0	0	0	0	0	0	0	0	0
-0.417744	0.0459744	-7.3225	1	cysE	b3607	serine acetyltransferase	1	0	0	0	0	0	0	0	0	0	0	0	0	0	0	0	0	0	0	0	0	0	0	0	0	0	0	0	0	0	0	0	0	0	0	0	0	0	0	0	0	0	0
-0.0645401	-0.0183869	-5.2319	1	cysG	b3368	siroheme synthase	1	0	0	0	0	0	0	0	0	0	0	0	0	0	0	0	0	0	0	0	0	0	0	0	0	0	0	0	0	0	0	0	0	0	0	0	0	0	0	0	0	0	0
-0.0804773	-0.032677	-7.2148	1	cysH	b2762	phosphoadenosine phosphosulfate reductase	1	0	0	0	0	0	0	0	0	0	0	0	0	0	0	0	0	0	0	0	0	0	0	0	0	0	0	0	0	0	0	0	0	0	0	0	0	0	0	0	0	0	0
-0.0529944	0.119712	-7.1489	1	cysI	b2763	sulfite reductase, hemoprotein subunit	1	0	0	0	0	0	0	0	0	0	0	0	0	0	0	0	0	0	0	0	0	0	0	0	0	0	0	0	0	0	0	0	0	0	0	0	0	0	0	0	0	0	0
-0.101819	0.00315997	-8.5745	1	cysJ	b2764	sulfite reductase, flavoprotein subunit	1	0	0	0	0	0	0	0	0	0	0	0	0	0	0	0	0	0	0	0	0	0	0	0	0	0	0	0	0	0	0	0	0	0	0	0	0	0	0	0	0	0	0
-0.273508	-0.139733	-4.63	1	cysK	b2414	O-acetylserine sulfhydrylase A	1	1	1	1	1	1	1	1	1	1	1	1	1	1	1	1	1	1	1	1	1	1	1	1	1	1	1	1	1	1	1	1	1	1	1	1	1	1	1	1	1	1	1
0.103207	0.0967595	0.24267	0	cysM	b2421	cysteine synthase B	1	1	1	1	1	1	1	1	1	1	1	1	1	1	1	1	1	1	1	1	1	1	1	1	1	1	1	1	1	1	1	1	1	1	1	1	1	1	1	1	1	1	1
0.0830325	-0.093239	-7.3263	1	cysN	b2751	sulfate adenylyltransferase subunit 1	1	0	0	0	0	0	0	0	0	0	0	0	0	0	0	0	0	0	0	0	0	0	0	0	0	0	0	0	0	0	0	0	0	0	0	0	0	0	0	0	0	0	0
-0.0695257	-0.261215	-4.0401	1	cysP	b2425	thiosulfate/sulfate ABC transporter periplasmic binding protein CysP	1	1	1	1	1	1	1	1	1	1	1	1	1	1	1	1	1	1	1	1	1	1	1	1	1	1	1	1	1	1	1	1	1	1	1	1	1	1	1	1	1	1	1
-0.112907	-0.0764641	-4.9534	1	cysQ	b4214	3'(2'),5'-bisphosphate nucleotidase	1	0	0	0	0	0	0	0	0	0	0	0	0	0	0	0	0	0	0	0	0	0	0	0	0	0	0	0	0	0	0	0	0	0	0	0	0	0	0	0	0	0	0
-8.43091	-8.35568	-8.3727	1	cysS	b0526	cysteine--tRNA ligase	0
-4.00874	-4.41465	-6.1544	1	cysT	b1910	tRNA-Cys	0
-0.139527	-0.364386	-4.177	1	cysU	b2424	sulfate/thiosulfate ABC transporter inner membrane subunit CysU	1	1	1	1	1	1	1	1	1	1	1	1	1	1	1	1	1	1	1	1	1	1	1	1	1	1	1	1	1	1	1	1	1	1	1	1	1	1	1	1	1	1	1
-0.0559242	-0.206338	-3.744	1	cysW	b2423	sulfate/thiosulfate ABC transporter inner membrane subunit CysW	1	1	1	1	1	1	1	1	1	1	1	1	1	1	1	1	1	1	1	1	1	1	1	1	1	1	1	1	1	1	1	1	1	1	1	1	1	1	1	1	1	1	1
-0.0254974	-0.0493383	0.095244	0	cysZ	b2413	sulfate:H(+) symporter	1	1	1	1	1	1	1	1	1	1	1	0.999912	0.999912	0.999912	1	1	0.999912	0.999912	1	0.999912	0.999912	1	1	1	1	1	1	1	1	1	1	0.999945	0.999968	0.999951	1	1	0.999967	0.999944	1	0.999963	0.999938	1	1
-0.0268177	0.033015	-0.0071747	0	cytR	b3934	DNA-binding transcriptional repressor CytR	0
-0.371197	-0.143601	-0.13598	0	cyuA	b4470	putative L-cysteine desulfidase CyuA	0
-0.19224	-0.0152506	-0.022304	0	cyuP	b3110	putative D/L-serine transporter	0
0.016486	-0.10974	-0.91789	0	dacA	b0632	D-alanyl-D-alanine carboxypeptidase DacA	1	1	1	1	1	1	1	1	1	1	1	1	1	1	1	1	1	1	1	1	1	1	1	1	1	1	1	1	1	1	1	1	1	1	1	1	1	1	1	1	1	1	1
-0.0449967	-0.110684	-0.4483	0	dacB	b3182	peptidoglycan DD-endopeptidase DacB	1	1	1	1	1	1	1	1	1	1	1	1	1	1	1	1	1	1	1	1	1	1	1	1	1	1	1	1	1	1	1	1	1	1	1	1	1	1	1	1	1	1	1
-0.0354244	0.0172653	0.12814	0	dacC	b0839	D-alanyl-D-alanine carboxypeptidase DacC	1	1	1	1	1	1	1	1	1	1	1	1	1	1	1	1	1	1	1	1	1	1	1	1	1	1	1	1	1	1	1	1	1	1	1	1	1	1	1	1	1	1	1
-0.0496835	0.139041	0.11375	0	dacD	b2010	D-alanyl-D-alanine carboxypeptidase DacD	1	1	1	1	1	1	1	1	1	1	1	1	1	1	1	1	1	1	1	1	1	1	1	1	1	1	1	1	1	1	1	1	1	1	1	1	1	1	1	1	1	1	1
0.0897422	-0.0418352	0.19386	0	dadA	b1189	D-amino acid dehydrogenase	1	1	1	1	1	1	1	1	1	1	1	1	1	1	1	1	1	1	1	1	1	1	1	1	1	1	1	1	1	1	1	1	1	1	1	1	1	1	1	1	1	1	1
-0.10777	-0.0934301	-0.085468	0	dadX	b1190	alanine racemase 2	1	1	1	1	1	1	1	1	1	1	1	1	1	1	1	1	1	1	1	1	1	1	1	1	1	1	1	1	1	1	1	1	1	1	1	1	1	1	1	1	1	1	1
-2.25474	-2.60855	-3.2426	1	dam	b3387	DNA adenine methyltransferase	0
-1.30115	-0.862148	-1.4074	0	damX	b3388	cell division protein DamX	0
-8.50325	-2.62889	-3.7118	1	dapA	b2478	4-hydroxy-tetrahydrodipicolinate synthase	1	0	0	0	0	0	0	0	0	0	0	0	0	0	0	0	0	0	0	0	0	0	0	0	0	0	0	0	0	0	0	0	0	0	0	0	0	0	0	0	0	0	0
-4.22675	-0.511208	-4.4849	1	dapB	b0031	4-hydroxy-tetrahydrodipicolinate reductase	1	0	0	0	0	0	0	0	0	0	0	0	0	0	0	0	0	0	0	0	0	0	0	0	0	0	0	0	0	0	0	0	0	0	0	0	0	0	0	0	0	0	0
-3.12614	-3.9666	-8.1687	1	dapD	b0166	tetrahydrodipicolinate succinylase	1	0	0	0	0	0	0	0	0	0	0	0	0	0	0	0	0	0	0	0	0	0	0	0	0	0	0	0	0	0	0	0	0	0	0	0	0	0	0	0	0	0	0
-2.01961	-3.65024	-7.7713	1	dapE	b2472	succinyl-diaminopimelate desuccinylase	1	0	0	0	0	0	0	0	0	0	0	0	0	0	0	0	0	0	0	0	0	0	0	0	0	0	0	0	0	0	0	0	0	0	0	0	0	0	0	0	0	0	0
-1.99557	-3.34621	-6.1706	1	dapF	b3809	diaminopimelate epimerase	1	0	0	0	0	0	0	0	0	0	0	0	0	0	0	0	0	0	0	0	0	0	0	0	0	0	0	0	0	0	0	0	0	0	0	0	0	0	0	0	0	0	0
0.0585149	0.0397309	0.11432	0	dauA	b1206	aerobic C4-dicarboxylate transporter DauA	1	1	1	1	1	1	1	1	1	1	1	1	1	1	1	1	1	1	1	1	1	1	1	1	1	1	1	1	1	1	1	1	1	1	1	1	1	1	1	1	1	1	1
-0.262323	-0.0624612	-0.026162	0	dbpA	b1343	ATP-dependent RNA helicase DbpA	0
-1.41953	-1.29433	-5.0585	1	dcd	b2065	dCTP deaminase	1	1	1	1	1	1	1	1	1	1	1	1	1	1	1	1	1	1	1	1	1	1	1	1	1	1	1	1	1	1	1	1	1	1	1	1	1	1	1	1	1	1	1
0.0387514	0.457403	-0.055407	0	dcm	b1961	DNA-cytosine methyltransferase	0
0.0118806	0.11967	0.0048413	0	dcp	b1538	peptidyl-dipeptidase Dcp	0
-0.0204151	0.0594192	0.084083	0	dcrB	b3472	periplasmic bacteriophage sensitivity protein DcrB	0
-0.0721827	-0.00491936	0.28573	0	dctA	b3528	C4 dicarboxylate/orotate:H(+) symporter	1	1	1	1	1	1	1	1	1	1	1	1	1	1	1	1	1	1	1	1	1	1	1	1	1	1	1	1	1	1	1	1	1	1	1	1	1	1	1	1	1	1	1
-0.0745529	0.0435639	0.078119	0	dctR	b3507	putative DNA-binding transcriptional regulator DctR	0
-1.63388	-1.19939	-0.70469	0	dcuA	b4138	C4-dicarboxylate transporter DcuA	1	1	1	1	1	1	1	1	1	1	1	1	1	1	1	1	1	1	1	1	1	1	1	1	1	1	1	1	1	1	1	1	1	1	1	1	1	1	1	1	1	1	1
-0.102372	0.1227	0.028359	0	dcuB	b4123	anaerobic C4-dicarboxylate transporter DcuB	1	1	1	1	1	1	1	1	1	1	1	1	1	1	1	1	1	1	1	1	1	1	1	1	1	1	1	1	1	1	1	1	1	1	1	1	1	1	1	1	1	1	1
-0.124533	-0.0694629	-0.13182	0	dcuC	b0621	anaerobic C4-dicarboxylate transporter DcuC	1	1	1	1	1	1	1	1	1	1	1	1	1	1	1	1	1	1	1	1	1	1	1	1	1	1	1	1	1	1	1	1	1	1	1	1	1	1	1	1	1	1	1
-0.041016	-0.146765	0.052932	0	dcuR	b4124	DNA-binding transcriptional activator DcuR	0
-0.196353	-0.0747713	-0.034162	0	dcuS	b4125	sensory histidine kinase DcuS	0
0.0702257	0.13303	0.10196	0	dcyD	b1919	D-cysteine desulfhydrase	1	1	1	1	1	1	1	1	1	1	1	1	1	1	1	1	1	1	1	1	1	1	1	1	1	1	1	1	1	1	1	1	1	1	1	1	1	1	1	1	1	1	1
0.0576506	-0.00172907	0.1885	0	ddlA	b0381	D-alanine--D-alanine ligase A	1	1	1	1	1	1	1	1	1	1	1	1	1	1	1	1	1	1	1	1	1	1	1	1	1	1	1	1	1	1	1	1	1	1	1	1	1	1	1	1	1	1	1
-7.06373	-6.9885	-4.3466	1	ddlB	b0092	D-alanine--D-alanine ligase B	1	1	1	1	1	1	1	1	1	1	1	1	1	1	1	1	1	1	1	1	1	1	1	1	1	1	1	1	1	1	1	1	1	1	1	1	1	1	1	1	1	1	1
-1.27192	-1.00438	1.057	0	deaD	b3162	ATP-dependent RNA helicase DeaD	0
-0.0126937	-0.0453151	-0.014617	0	decR	b0447	DNA-binding transcriptional activator DecR	0
-0.045505	-0.142931	0.015981	0	dedA	b2317	DedA family protein DedA	0
-0.145645	0.151717	0.54686	0	dedD	b2314	cell division protein DedD	0
-7.8163	-4.85085	-5.4933	1	def	b3287	peptide deformylase	0
0.118878	0.0612488	0.042918	0	degP	b0161	periplasmic serine endoprotease DegP	0
0.00972278	0.0994381	0.23946	0	degQ	b3234	periplasmic serine endoprotease	0
-1.43422	-3.75843	-3.4989	1	degS	b3235	serine endoprotease	0
0.00839714	-0.12428	0.087811	0	deoA	b4382	thymidine phosphorylase	1	1	1	1	1	1	1	1	1	1	1	1	1	1	1	1	1	1	1	1	1	1	1	1	1	1	1	1	1	1	1	1	1	1	1	1	1	1	1	1	1	1	1
-0.192203	-0.397628	-0.14533	0	deoB	b4383	phosphopentomutase	1	1	1	1	1	1	1	1	1	1	1	0.999935	0.999935	0.999935	0.999998	1	0.999935	0.999935	0.999998	0.999934	0.999934	1	1	1	1	1	1	1	1	1	1	0.999991	0.999984	0.999989	1	1	0.999984	0.999991	1	0.999985	0.999993	1	1
-0.0718923	-0.0601079	-0.14768	0	deoC	b4381	deoxyribose-phosphate aldolase	1	1	1	1	1	1	1	1	1	1	1	1	1	1	1	1	1	1	1	1	1	1	1	1	1	1	1	1	1	1	1	1	1	1	1	1	1	1	1	1	1	1	1
-0.174903	-0.238898	0.12597	0	deoD	b4384	purine nucleoside phosphorylase	1	1	1	1	1	1	1	1	1	1	1	0.999935	0.999935	0.999935	1	1	0.999935	0.999935	1	0.999935	0.999935	1	1	1	1	1	1	1	1	1	1	0.999991	0.999984	0.999989	1	1	0.999984	0.999991	1	0.999985	0.999993	1	1
-0.301592	0.00250702	-0.3422	0	deoR	b0840	DNA-binding transcriptional repressor DeoR	0
-6.31394	-6.23871	-5.8653	1	der	b2511	50S ribosomal subunit stability factor	0
-6.99373	-3.79567	-6.9355	1	dfp	b3639	fused 4'-phosphopantothenoylcysteine decarboxylase and phosphopantothenoylcysteine synthetase	1	0	0	0	0	0	0	0	0	0	0	-4.04156e-11	3.09051e-11	1.3253e-10	1.23627e-10	-1.02638e-10	5.5971e-11	-8.0698e-11	1.62509e-10	1.34705e-10	3.2442e-11	0	0	0	0	0	0	0	0	0	0	0	0	0	0	0	0	0	0	0	0	0	0
-0.00403811	-0.0372376	0.049634	0	dgcC	b0385	diguanylate cyclase DgcC	0
-0.105296	-0.0865958	-0.18004	0	dgcF	b1522	putative diguanylate cyclase DgcF	0
0.00814402	-0.0659347	0.057939	0	dgcI	b0834	putative diguanylate cyclase DgcI	0
0.000509577	0.0639442	-0.071143	0	dgcJ	b1786	putative diguanylate cyclase DgcJ	0
0.00173757	0.0865911	-0.037858	0	dgcM	b1341	diguanylate cyclase DgcM	1	1	1	1	1	1	1	1	1	1	1	1	1	1	1	1	1	1	1	1	1	1	1	1	1	1	1	1	1	1	1	1	1	1	1	1	1	1	1	1	1	1	1
0.036015	0.197233	0.12122	0	dgcN	b2604	diguanylate cyclase DgcN	0
-0.0626606	-0.0515024	-0.061415	0	dgcP	b1794	diguanylate cyclase DgcP	1	1	1	1	1	1	1	1	1	1	1	1	1	1	1	1	1	1	1	1	1	1	1	1	1	1	1	1	1	1	1	1	1	1	1	1	1	1	1	1	1	1	1
0.0961619	0.205974	-0.013346	0	dgcZ	b1535	diguanylate cyclase DgcZ	1	1	1	1	1	1	1	1	1	1	1	1	1	1	1	1	1	1	1	1	1	1	1	1	1	1	1	1	1	1	1	1	1	1	1	1	1	1	1	1	1	1	1
-0.584744	-0.30442	-0.082379	0	dgkA	b4042	diacylglycerol kinase	1	1	1	1	1	1	1	1	1	1	1	1	1	1	1	1	1	1	1	1	1	1	1	1	1	1	1	1	1	1	1	1	1	1	1	1	1	1	1	1	1	1	1
0.0629829	0.0304585	0.1315	0	dgt	b0160	dGTP triphosphohydrolase	1	1	1	1	1	1	1	1	1	1	1	1	1	1	1	1	1	1	1	1	1	1	1	1	1	1	1	1	1	1	1	1	1	1	1	1	1	1	1	1	1	1	1
-0.113425	-0.0995334	-0.22877	0	dhaK	b1200	dihydroxyacetone kinase subunit K	1	1	1	1	1	1	1	1	1	1	1	1	1	1	1	1	1	1	1	1	1	1	1	1	1	1	1	1	1	1	1	1	1	1	1	1	1	1	1	1	1	1	1
-0.0957058	-0.0843998	-0.070292	0	dhaL	b1199	dihydroxyacetone kinase subunit L	1	1	1	1	1	1	1	1	1	1	1	1	1	1	1	1	1	1	1	1	1	1	1	1	1	1	1	1	1	1	1	1	1	1	1	1	1	1	1	1	1	1	1
-0.131656	-0.238402	-0.11267	0	dhaM	b1198	dihydroxyacetone kinase subunit M	1	1	1	1	1	1	1	1	1	1	1	1	1	1	1	1	1	1	1	1	1	1	1	1	1	1	1	1	1	1	1	1	1	1	1	1	1	1	1	1	1	1	1
-0.0472538	-0.281376	-0.075315	0	dhaR	b1201	DNA-binding transcriptional dual regulator DhaR	0
-0.631713	-0.361049	-0.55737	0	diaA	b3149	DnaA initiator-associating factor for replication initiation	0
0.182964	0.0993567	0.30317	0	dinB	b0231	DNA polymerase IV	0
0.00391839	-0.0307533	0.12114	0	dinF	b4044	DNA damage-inducible protein F	0
0.0589039	-0.0908799	-0.16391	0	dinG	b0799	ATP-dependent DNA helicase DinG	0
-0.0723096	-0.00619917	0.14631	0	dinI	b1061	DNA damage-inducible protein I	0
0.0713516	0.114432	0.12322	0	djlA	b0055	co-chaperone protein DjlA	0
-0.0437949	-0.0394243	-0.041915	0	dkgA	b3012	methylglyoxal reductase DkgA	1	1	1	1	1	1	1	1	1	1	1	1	1	1	1	1	1	1	1	1	1	1	1	1	1	1	1	1	1	1	1	1	1	1	1	1	1	1	1	1	1	1	1
-0.0357752	-0.0992281	-0.13786	0	dkgB	b0207	methylglyoxal reductase DkgB	1	1	1	1	1	1	1	1	1	1	1	1	1	1	1	1	1	1	1	1	1	1	1	1	1	1	1	1	1	1	1	1	1	1	1	1	1	1	1	1	1	1	1
-0.214214	-1.65327	-2.8915	0	dksA	b0145	RNA polymerase-binding transcription factor DksA	0
-0.112184	0.120772	-0.21386	0	dld	b2133	D-lactate dehydrogenase	1	1	1	1	1	1	1	1	1	1	1	1	1	1	1	1	1	1	1	1	1	1	1	1	1	1	1	1	1	1	1	1	1	1	1	1	1	1	1	1	1	1	1
0.0285586	0.0286554	0.087171	0	dmsA	b0894	dimethyl sulfoxide reductase subunit A	1	1	1	1	1	1	1	1	1	1	1	1	1	1	1	1	1	1	1	1	1	1	1	1	1	1	1	1	1	1	1	1	1	1	1	1	1	1	1	1	1	1	1
-0.0241	0.107137	0.15878	0	dmsB	b0895	dimethyl sulfoxide reductase subunit B	1	1	1	1	1	1	1	1	1	1	1	1	1	1	1	1	1	1	1	1	1	1	1	1	1	1	1	1	1	1	1	1	1	1	1	1	1	1	1	1	1	1	1
0.0697921	-0.0827332	0.092125	0	dmsC	b0896	dimethyl sulfoxide reductase subunit C	1	1	1	1	1	1	1	1	1	1	1	1	1	1	1	1	1	1	1	1	1	1	1	1	1	1	1	1	1	1	1	1	1	1	1	1	1	1	1	1	1	1	1
-0.00540172	-0.0416103	-0.16314	0	dmsD	b1591	redox enzyme maturation protein DmsD	0
-6.41917	-6.34394	-6.361	1	dnaA	b3702	chromosomal replication initiator protein DnaA	0
-8.171	-8.98087	-8.9979	1	dnaB	b4052	replicative DNA helicase	0
-8.38155	-8.30632	-8.3233	1	dnaC	b4361	DNA replication protein DnaC	0
-6.48729	-6.41206	-6.4291	1	dnaE	b0184	DNA polymerase III subunit alpha	0
-8.72116	-8.64593	-8.6629	1	dnaG	b3066	DNA primase	0
-0.719311	0.354744	-0.68233	0	dnaJ	b0015	chaperone protein DnaJ	0
-4.71707	-6.7541	-6.7208	1	dnaK	b0014	chaperone protein DnaK	0
-7.68513	-7.6099	-7.6269	1	dnaN	b3701	beta sliding clamp	0
-0.747035	-0.628608	-0.56902	0	dnaQ	b0215	DNA polymerase III subunit epsilon	0
-6.84089	-6.76566	-6.7827	1	dnaT	b4362	primosomal protein DnaT	0
-6.36563	-6.2904	-6.3074	1	dnaX	b0470	DNA polymerase III subunit tau	0
-6.36563	-6.2904	-6.3074	1	dnaX	b0470	DNA polymerase III subunit gamma	0
0.043161	-0.0686788	0.017536	0	dpiA	b0620	DNA-binding transcriptional dual regulator DpiA	0
-0.0942613	-0.0210913	-0.14077	0	dpiB	b0619	sensory histidine kinase DpiB	0
-0.0193101	-0.0381201	0.045585	0	dppA	b3544	dipeptide ABC transporter periplasmic binding protein	1	1	1	1	1	1	1	1	1	1	1	1	1	1	1	1	1	1	1	1	1	1	1	1	1	1	1	1	1	1	1	1	1	1	1	1	1	1	1	1	1	1	1
-0.145371	0.0564777	-0.2918	0	dppB	b3543	dipeptide ABC transporter membrane subunit DppB	1	1	1	1	1	1	1	1	1	1	1	1	1	1	1	1	1	1	1	1	1	1	1	1	1	1	1	1	1	1	1	1	1	1	1	1	1	1	1	1	1	1	1
-0.171954	0.13363	0.074248	0	dppC	b3542	dipeptide ABC transporter membrane subunit DppC	1	1	1	1	1	1	1	1	1	1	1	1	1	1	1	1	1	1	1	1	1	1	1	1	1	1	1	1	1	1	1	1	1	1	1	1	1	1	1	1	1	1	1
-0.0513243	-0.0210023	-0.069684	0	dppD	b3541	dipeptide ABC transporter ATP binding subunit DppD	1	1	1	1	1	1	1	1	1	1	1	1	1	1	1	1	1	1	1	1	1	1	1	1	1	1	1	1	1	1	1	1	1	1	1	1	1	1	1	1	1	1	1
-0.0448049	-0.0841678	-0.010165	0	dppF	b3540	dipeptide ABC transporter ATP binding subunit DppF	1	1	1	1	1	1	1	1	1	1	1	1	1	1	1	1	1	1	1	1	1	1	1	1	1	1	1	1	1	1	1	1	1	1	1	1	1	1	1	1	1	1	1
-0.023629	0.207485	0.10968	0	dps	b0812	stationary phase nucleoid protein that sequesters iron and protects DNA from damage	0
-0.0821276	-0.0658213	0.059039	0	dsbA	b3860	thiol:disulfide oxidoreductase DsbA	1	1	1	1	1	1	1	1	1	1	1	1	1	1	1	1	1	1	1	1	1	1	1	1	1	1	1	1	1	1	1	1	1	1	1	1	1	1	1	1	1	1	1
0.0888291	0.045723	0.18388	0	dsbB	b1185	protein thiol:quinone oxidoreductase DsbB	1	1	1	1	1	1	1	1	1	1	1	1	1	1	1	1	1	1	1	1	1	1	1	1	1	1	1	1	1	1	1	1	1	1	1	1	1	1	1	1	1	1	1
0.00108175	0.111204	0.10738	0	dsbC	b2893	protein disulfide isomerase DsbC	1	1	1	1	1	1	1	1	1	1	1	1	1	1	1	1	1	1	1	1	1	1	1	1	1	1	1	1	1	1	1	1	1	1	1	1	1	1	1	1	1	1	1
-0.11771	-0.246219	-0.022659	0	dsbD	b4136	protein disulfide oxidoreductase - DsbDreduced	1	1	1	1	1	1	1	1	1	1	1	1	1	1	1	1	1	1	1	1	1	1	1	1	1	1	1	1	1	1	1	1	1	1	1	1	1	1	1	1	1	1	1
-0.0895867	0.115629	-0.27081	0	dsbG	b0604	protein sulfenic acid reductase DsbG	1	1	1	1	1	1	1	1	1	1	1	1	1	1	1	1	1	1	1	1	1	1	1	1	1	1	1	1	1	1	1	1	1	1	1	1	1	1	1	1	1	1	1
-0.18346	0.11019	-0.015292	0	dsdA	b2366	D-serine ammonia-lyase	1	1	1	1	1	1	1	1	1	1	1	1	1	1	1	1	1	1	1	1	1	1	1	1	1	1	1	1	1	1	1	1	1	1	1	1	1	1	1	1	1	1	1
-0.0275889	0.40274	0.12767	0	dsrA	b1954	small regulatory RNA DsrA	0
-0.114835	0.0177956	0.0010445	0	dsrB	b1952	protein DsrB	0
-0.0696378	-0.073933	0.76129	0	dtd	b3887	D-aminoacyl-tRNA deacylase	0
-0.463001	-0.330585	0.22563	0	dtpA	b1634	dipeptide/tripeptide:H(+) symporter DtpA	1	1	1	1	1	1	1	1	1	1	1	1	1	1	1	1	1	1	1	1	1	1	1	1	1	1	1	1	1	1	1	1	1	1	1	1	1	1	1	1	1	1	1
-0.154834	-0.249984	0.039091	0	dtpB	b3496	dipeptide/tripeptide:H(+) symporter DtpB	1	1	1	1	1	1	1	1	1	1	1	1	1	1	1	1	1	1	1	1	1	1	1	1	1	1	1	1	1	1	1	1	1	1	1	1	1	1	1	1	1	1	1
-0.23652	0.0948666	-0.059079	0	dtpC	b4130	dipeptide/tripeptide:H(+) symporter DtpC	1	1	1	1	1	1	1	1	1	1	1	1	1	1	1	1	1	1	1	1	1	1	1	1	1	1	1	1	1	1	1	1	1	1	1	1	1	1	1	1	1	1	1
-0.0630292	0.0420863	-0.15637	0	dtpD	b0709	dipeptide:H(+) symporter DtpD	1	1	1	1	1	1	1	1	1	1	1	1	1	1	1	1	1	1	1	1	1	1	1	1	1	1	1	1	1	1	1	1	1	1	1	1	1	1	1	1	1	1	1
0.0113172	-0.0271856	-0.16187	0	dusA	b4049	tRNA-dihydrouridine synthase A	0
-1.5478	1.28243	-1.3588	0	dusB	b3260	tRNA-dihydrouridine synthase B	0
-0.10877	-0.0705055	-0.059792	0	dusC	b2140	tRNA-dihydrouridine(16) synthase	0
-8.86669	-8.22085	-8.8085	1	dut	b3640	deoxyuridine triphosphatase	1	1	1	1	1	1	1	1	1	1	1	1	1	1	1	1	1	1	1	1	1	1	1	1	1	1	1	1	1	1	1	1	1	1	1	1	1	1	1	1	1	1	1
-5.94348	-3.30738	-2.3251	0	dxr	b0173	1-deoxy-D-xylulose 5-phosphate reductoisomerase	1	0	0	0	0	0	0	0	0	0	0	0	0	0	0	0	0	0	0	0	0	0	0	0	0	0	0	0	0	0	0	0	0	0	0	0	0	0	0	0	0	0	0
-8.25582	-3.67716	-5.9571	1	dxs	b0420	1-deoxy-D-xylulose-5-phosphate synthase	1	0	0	0	0	0	0	0	0	0	0	0	0	0	0	0	0	0	0	0	0	0	0	0	0	0	0	0	0	0	0	0	0	0	0	0	0	0	0	0	0	0	0
0.0733087	0.112158	-0.13673	0	eamA	b1533	cysteine/O-acetylserine exporter EamA	1	1	1	1	1	1	1	1	1	1	1	1	1	1	1	1	1	1	1	1	1	1	1	1	1	1	1	1	1	1	1	1	1	1	1	1	1	1	1	1	1	1	1
0.0171768	0.0503751	-0.11352	0	eamB	b2578	cysteine/O-acetylserine exporter EamB	1	1	1	1	1	1	1	1	1	1	1	1	1	1	1	1	1	1	1	1	1	1	1	1	1	1	1	1	1	1	1	1	1	1	1	1	1	1	1	1	1	1	1
-0.0651616	-0.0327117	-0.18052	0	ebgA	b3076	evolved beta-D-galactosidase subunit alpha	0
-0.124836	-0.104277	-0.061351	0	ebgC	b3077	DUF386 domain-containing evolved beta-D-galactosidase subunit beta	0
-0.16761	-0.049551	0.13399	0	ebgR	b3075	DNA-binding transcriptional repressor EbgR	0
0.110124	0.0236478	-0.35415	0	ecnA	b4410	entericidin A lipoprotein, antidote to entericidin B	0
-0.446737	-1.10036	0.43031	0	ecnB	b4411	bacteriolytic entericidin B lipoprotein	0
0.0708071	0.101854	0.11995	0	eco	b2209	serine protease inhibitor ecotin	0
0.0543428	0.0468203	0.11009	0	ecpA	b0293	common pilus major subunit	0
-0.0321906	0.039829	0.11595	0	ecpB	b0292	putative fimbrial chaperone EcpB	0
0.0573856	-0.124085	0.28343	0	ecpD	b0290	fimbrial adhesin EcpD	0
-0.0189203	-0.0617298	-0.2342	0	ecpE	b0289	putative fimbrial chaperone EcpE	0
0.100751	-0.0353751	0.22415	0	ecpR	b0294	DNA-binding transcriptional dual regulator MatA	0
-0.036161	-0.33244	0.272	0	eda	b1850	KHG/KDPG aldolase	1	1	1	1	1	1	1	1	1	1	1	1	1	1	1	1	1	1	1	1	1	1	1	1	1	1	1	1	1	1	1	1	1	1	1	1	1	1	1	1	1	1	1
-0.107356	-0.083345	0.094136	0	edd	b1851	phosphogluconate dehydratase	1	1	1	1	1	1	1	1	1	1	1	1	1	1	1	1	1	1	1	1	1	1	1	1	1	1	1	1	1	1	1	1	1	1	1	1	1	1	1	1	1	1	1
0.0964652	0.042232	0.053979	0	efeB	b1019	heme-containing peroxidase/deferrochelatase	1	1	1	1	1	1	1	1	1	1	1	1	1	1	1	1	1	1	1	1	1	1	1	1	1	1	1	1	1	1	1	1	1	1	1	1	1	1	1	1	1	1	1
-0.0637033	0.0665788	-0.054009	0	efeO	b1018	ferrous iron transport system protein EfeO	0
-0.043384	0.0521501	0.19141	0	efeU	b4490	inactive ferrous iron permease EfeU, N-terminal fragment	0
-1.42185	-2.66461	-1.5472	0	efp	b4147	protein chain elongation factor EF-P	0
0.234787	0.0788174	0.15022	0	elaA	b2267	putative N-acetyltransferase ElaA	0
-0.0314937	-0.00480262	0.020998	0	elaB	b2266	tail anchored inner membrane protein	0
0.0408722	-0.185139	0.17107	0	elbB	b3209	low activity glyoxalase ElbB	0
0.0108751	0.029347	0.063693	0	elyC	b0920	envelope biogenesis factor	0
-0.45586	-0.514052	-0.17144	0	emrA	b2685	multidrug efflux pump membrane fusion protein EmrA	0
-0.506777	-0.728237	-0.06463	0	emrB	b2686	multidrug efflux pump membrane subunit EmrB	0
0.0158023	-0.146374	-0.051709	0	emrD	b3673	multidrug efflux pump EmrD	0
-0.0100825	0.0762493	0.087888	0	emrK	b2368	tripartite efflux pump membrane fusion protein EmrK	0
0.0100576	0.0923031	0.10521	0	emrY	b2367	tripartite efflux pump membrane subunit EmrY	0
0.0964902	0.0149386	-0.041007	0	emtA	b1193	lytic murein transglycosylase E	1	1	1	1	1	1	1	1	1	1	1	1	1	1	1	1	1	1	1	1	1	1	1	1	1	1	1	1	1	1	1	1	1	1	1	1	1	1	1	1	1	1	1
-0.291221	0.0465348	0.19682	0	endA	b2945	DNA-specific endonuclease I	0
-7.79582	-8.60569	-8.6227	1	eno	b2779	enolase	1	1	1	1	1	1	1	1	1	1	1	0.914742	0.914453	0.914437	1	1	0.913987	0.913757	1	0.912062	0.892897	1	1	1	1	1	1	1	1	1	1	0.985414	0.977848	0.983021	1	1	0.978046	0.985311	1	0.978889	0.983837	1	1
0.0573042	-0.128749	-0.091059	0	entA	b0596	2,3-dihydro-2,3-dihydroxybenzoate dehydrogenase	1	0	0	0	0	0	0	0	0	0	0	0	0	0	0	0	0	0	0	0	0	0	0	0	0	0	0	0	0	0	0	0	0	0	0	0	0	0	0	0	0	0	0
-0.040497	-0.0462194	-0.26862	0	entB	b0595	enterobactin synthase component B	1	0	0	0	0	0	0	0	0	0	0	0	0	0	0	0	0	0	0	0	0	0	0	0	0	0	0	0	0	0	0	0	0	0	0	0	0	0	0	0	0	0	0
0.136986	0.137018	-0.29303	0	entC	b0593	isochorismate synthase EntC	1	1	1	1	1	1	1	1	1	1	1	1	1	1	1	1	1	1	1	1	1	1	1	1	1	1	1	1	1	1	1	1	1	1	1	1	1	1	1	1	1	1	1
-0.0365577	-0.10445	-0.18619	0	entD	b0583	phosphopantetheinyl transferase EntD	1	0	0	0	0	0	0	0	0	0	0	0	0	0	0	0	0	0	0	0	0	0	0	0	0	0	0	0	0	0	0	0	0	0	0	0	0	0	0	0	0	0	0
-0.0466805	-0.184185	-0.51846	0	entE	b0594	2,3-dihydroxybenzoate-AMP ligase	1	0	0	0	0	0	0	0	0	0	0	0	0	0	0	0	0	0	0	0	0	0	0	0	0	0	0	0	0	0	0	0	0	0	0	0	0	0	0	0	0	0	0
0.0897105	-0.0614424	-0.19921	0	entF	b0586	apo-serine activating enzyme	1	0	0	0	0	0	0	0	0	0	0	0	0	0	0	0	0	0	0	0	0	0	0	0	0	0	0	0	0	0	0	0	0	0	0	0	0	0	0	0	0	0	0
0.0622467	0.122768	0.13608	0	entH	b0597	proofreading thioesterase in enterobactin biosynthesis	1	1	1	1	1	1	1	1	1	1	1	1	1	1	1	1	1	1	1	1	1	1	1	1	1	1	1	1	1	1	1	1	1	1	1	1	1	1	1	1	1	1	1
0.0752598	-0.0127033	0.085556	0	entS	b0591	enterobactin exporter EntS	1	1	1	1	1	1	1	1	1	1	1	1	1	1	1	1	1	1	1	1	1	1	1	1	1	1	1	1	1	1	1	1	1	1	1	1	1	1	1	1	1	1	1
0.0032124	-0.0432077	-0.214	0	envC	b3613	murein hydrolase activator EnvC	0
-0.187647	-0.0992957	-0.11485	0	envR	b3264	DNA-binding transcriptional repressor EnvR	0
-0.097805	-0.169713	-0.27153	0	envZ	b3404	sensory histidine kinase EnvZ	0
-0.244984	-0.781222	-0.88455	0	epd	b2927	D-erythrose-4-phosphate dehydrogenase	1	1	1	1	1	1	1	1	1	1	1	1	1	1	1	1	1	1	1	1	1	1	1	1	1	1	1	1	1	1	1	1	1	1	1	1	1	1	1	1	1	1	1
-0.707968	-1.33391	-0.2284	0	epmA	b4155	EF-P-lysine lysyltransferase	0
-3.48671	-3.87133	-0.97135	0	epmB	b4146	lysine 2,3-aminomutase	1	1	1	1	1	1	1	1	1	1	1	1	1	1	1	1	1	1	1	1	1	1	1	1	1	1	1	1	1	1	1	1	1	1	1	1	1	1	1	1	1	1	1
-0.0963975	-0.00477662	0.24328	0	epmC	b2326	EF-P-Lys34 hydroxylase	0
-0.00217581	-0.0561335	-0.061594	0	eptA	b4114	phosphoethanolamine transferase EptA	0
-0.151503	0.00563737	0.010259	0	eptB	b3546	Kdo2-lipid A phosphoethanolamine 7''-transferase	1	1	1	1	1	1	1	1	1	1	1	1	1	1	1	1	1	1	1	1	1	1	1	1	1	1	1	1	1	1	1	1	1	1	1	1	1	1	1	1	1	1	1
-0.0313062	0.0729153	-0.0066959	0	eptC	b3955	phosphoethanolamine transferase EptC	0
-8.5474	-4.59019	-2.0481	0	era	b2566	30S ribosomal subunit maturation GTPase Era	0
-2.05476	-0.56021	-1.1176	0	erpA	b0156	iron-sulfur cluster insertion protein ErpA	0
-7.29213	-1.47535	-3.3157	1	esrE	b4707	small RNA EsrE	0
-0.182193	-0.065517	0.80076	0	ettA	b4391	energy-dependent translational throttle protein EttA	0
-0.108156	-0.0532421	0.053081	0	eutA	b2451	reactivating factor for ethanolamine ammonia-lyase EutBC	0
0.00963592	0.0940042	0.11606	0	eutB	b2441	ethanolamine ammonia-lyase subunit alpha	1	1	1	1	1	1	1	1	1	1	1	1	1	1	1	1	1	1	1	1	1	1	1	1	1	1	1	1	1	1	1	1	1	1	1	1	1	1	1	1	1	1	1
-0.234415	-0.0101324	0.10755	0	eutC	b2440	ethanolamine ammonia-lyase subunit beta	1	1	1	1	1	1	1	1	1	1	1	1	1	1	1	1	1	1	1	1	1	1	1	1	1	1	1	1	1	1	1	1	1	1	1	1	1	1	1	1	1	1	1
-0.106564	0.06463	0.11391	0	eutD	b2458	phosphate acetyltransferase EutD	1	1	1	1	1	1	1	1	1	1	1	1	1	1	1	1	1	1	1	1	1	1	1	1	1	1	1	1	1	1	1	1	1	1	1	1	1	1	1	1	1	1	1
0.0287145	0.104892	0.49521	0	eutE	b2455	putative aldehyde dehydrogenase, ethanolamine utilization protein	0
-0.0874356	-0.0283254	0.065091	0	eutG	b2453	putative alcohol dehydrogenase in ethanolamine utilization	0
-0.0894997	-0.0841469	0.10013	0	eutH	b2452	putative inner membrane protein	0
0.0398058	-0.0196411	0.11012	0	eutJ	b2454	putative chaperonin, ethanolamine utilization protein	0
-0.045796	0.103712	0.060478	0	eutK	b2438	putative structural protein, ethanolamine utilization microcompartment	0
-0.36166	-0.0520082	0.041067	0	eutL	b2439	putative structural protein, ethanolamine utilization microcompartment	0
0.00211239	-0.0196184	0.080539	0	eutM	b2457	putative structural protein, ethanolamine utilization microcompartment	0
-0.060161	-0.0146378	0.23407	0	eutN	b2456	putative carboxysome structural protein	0
0.098914	0.0396663	-0.069581	0	eutP	b2461	putative ethanolamine utilization protein EutP with nucleoside triphosphate hydrolase domain	0
0.0659045	0.00891601	0.0030147	0	eutQ	b2460	putative ethanolamine utilization protein EutQ	0
0.0193433	-0.0210913	0.24568	0	eutR	b2437	putative AraC-type transcriptional regulator EutR	0
-0.0276906	0.00406751	-0.32014	0	eutS	b2462	putative structural protein, ethanolamine utilization microcompartment	0
-0.130269	-0.0137364	0.093968	0	eutT	b2459	putative ethanolamine utilization cobalamin adenosyltransferase	0
-0.00864784	-0.064775	0.057582	0	evgA	b2369	DNA-binding transcriptional activator EvgA	0
0.126506	0.0924624	-0.0014885	0	evgS	b2370	sensory histidine kinase EvgS	0
0.0418106	0.0776996	-1.1975	0	exbB	b3006	Ton complex subunit ExbB	1	1	1	1	1	1	1	1	1	1	1	1	1	1	1	1	1	1	1	1	1	1	1	1	1	1	1	1	1	1	1	1	1	1	1	1	1	1	1	1	1	1	1
-0.0648327	0.0952662	-0.64389	0	exbD	b3005	Ton complex subunit ExbD	1	1	1	1	1	1	1	1	1	1	1	1	1	1	1	1	1	1	1	1	1	1	1	1	1	1	1	1	1	1	1	1	1	1	1	1	1	1	1	1	1	1	1
0.0462755	-0.0292251	0.1918	0	exoX	b1844	exonuclease X	0
-0.305726	-0.317661	0.08679	0	exuR	b3094	DNA-binding transcriptional repressor ExuR	0
0.130022	-0.173261	0.089826	0	exuT	b3093	hexuronate transporter	1	1	1	1	1	1	1	1	1	1	1	1	1	1	1	1	1	1	1	1	1	1	1	1	1	1	1	1	1	1	1	1	1	1	1	1	1	1	1	1	1	1	1
-7.17214	-6.72201	-2.3557	0	fabA	b0954	beta-hydroxyacyl-acyl carrier protein dehydratase/isomerase	1	1	1	1	1	1	1	1	1	1	1	1	1	1	1	1	1	1	1	1	1	1	1	1	1	1	1	1	1	1	1	1	1	1	1	1	1	1	1	1	1	1	1
-8.31321	-8.69949	-7.2051	1	fabB	b2323	beta-ketoacyl-[acyl carrier protein] synthase I	1	0	1	0	1	1	1	0	1	1	1	0	0	0	1	0	0	0	1	1	1	0	1	1	1	1	1	1	1	1	1	0	0	0	1	0	0	0	1	1	1	0	0
-8.9458	-7.31247	-6.6668	1	fabD	b1092	[acyl-carrier-protein] S-malonyltransferase	1	0	0	0	0	0	0	0	0	0	0	0	0	0	0	0	0	0	0	0	0	0	0	0	0	0	0	0	0	0	0	0	0	0	0	0	0	0	0	0	0	0	0
-0.562417	-0.0863938	0.11828	0	fabF	b1095	beta-ketoacyl-[acyl carrier protein] synthase II	1	1	1	1	1	1	1	1	1	1	1	1	1	1	1	1	1	1	1	1	1	1	1	1	1	1	1	1	1	1	1	1	1	1	1	1	1	1	1	1	1	1	1
-8.77472	-7.55827	-8.1766	1	fabG	b1093	3-oxoacyl-[acyl-carrier-protein] reductase FabG	1	0	0	0	0	0	0	0	0	0	0	0	0	0	0	0	0	0	0	0	0	0	0	0	0	0	0	0	0	0	0	0	0	0	0	0	0	0	0	0	0	0	0
-7.11824	-7.49823	-5.7119	1	fabH	b1091	beta-ketoacyl-[acyl carrier protein] synthase III	1	0	1	0	1	1	1	0	1	1	1	0	0	0	1	0	0	0	1	1	1	0	1	1	1	1	1	1	1	1	1	0	0	0	1	0	0	0	1	1	1	0	0
-8.10666	-7.59601	-8.7542	1	fabI	b1288	enoyl-[acyl-carrier-protein] reductase	1	0	0	0	0	0	0	0	0	0	1	0	0	0	1	0	0	0	1	1	1	0	0	0	1	0	0	0	0	0	0	0	0	0	1	0	0	0	1	1	0	0	0
0.0993479	0.00862223	0.18479	0	fabR	b3963	DNA-binding transcriptional repressor FabR	0
-5.22956	-4.56338	-4.4321	1	fabZ	b0180	3-hydroxy-acyl-[acyl-carrier-protein] dehydratase	1	0	1	0	1	1	1	0	1	1	1	0	0	0	1	0	0	0	1	1	1	0	1	1	1	1	1	1	1	1	1	0	0	0	1	0	0	0	1	1	1	0	0
-0.118118	-0.116869	-0.036084	0	fadA	b3845	3-ketoacyl-CoA thiolase	1	1	1	1	1	1	1	1	1	1	1	1	1	1	1	1	1	1	1	1	1	1	1	1	1	1	1	1	1	1	1	1	1	1	1	1	1	1	1	1	1	1	1
-0.0638279	-0.0640423	-0.33465	0	fadB	b3846	dodecenoyl-CoA delta-isomerase, enoyl-CoA hydratase, 3-hydroxybutyryl-CoA epimerase, 3-hydroxyacyl-CoA dehydrogenase	1	1	1	1	1	1	1	1	1	1	1	0.988217	0.988217	0.988217	1	1	0.988217	0.988217	1	0.988217	0.988217	1	1	1	1	1	1	1	1	1	1	0.997975	0.997034	0.997617	1	1	0.997094	0.997994	1	0.997324	0.998675	1	1
-0.141608	-0.0496587	-0.030901	0	fadD	b1805	fatty acyl-CoA synthetase	1	1	1	1	1	1	1	1	1	1	1	1	1	1	1	1	1	1	1	1	1	1	1	1	1	1	1	1	1	1	1	1	1	1	1	1	1	1	1	1	1	1	1
-0.0582648	0.0791008	-0.006109	0	fadE	b0221	acyl-CoA dehydrogenase	1	1	1	1	1	1	1	1	1	1	1	0.96717	0.96723	0.967234	1	1	0.967327	0.967375	1	0.967727	0.971705	1	1	1	1	1	1	1	1	1	1	0.99499	0.991654	0.993913	1	1	0.991817	0.995038	1	0.992477	0.996352	1	1
-0.0185572	-0.133042	0.0041331	0	fadH	b3081	2,4-dienoyl-CoA reductase	0
0.0859174	0.152579	0.060658	0	fadI	b2342	3-ketoacyl-CoA thiolase FadI	1	1	1	1	1	1	1	1	1	1	1	1	1	1	1	1	1	1	1	1	1	1	1	1	1	1	1	1	1	1	1	1	1	1	1	1	1	1	1	1	1	1	1
0.0221401	0.0223302	0.13629	0	fadJ	b2341	3-hydroxyacyl-CoA dehydrogenase FadJ	1	1	1	1	1	1	1	1	1	1	1	1	1	1	1	1	1	1	1	1	1	1	1	1	1	1	1	1	1	1	1	1	1	1	1	1	1	1	1	1	1	1	1
-0.15022	-0.0966301	-0.029322	0	fadK	b1701	short chain acyl-CoA synthetase	1	1	1	1	1	1	1	1	1	1	1	1	1	1	1	1	1	1	1	1	1	1	1	1	1	1	1	1	1	1	1	1	1	1	1	1	1	1	1	1	1	1	1
0.0356469	-0.134869	-0.016124	0	fadM	b0443	thioesterase III	0
-0.328839	-0.464991	0.0031308	0	fadR	b1187	DNA-binding transcriptional dual regulator FadR	0
-0.262407	-0.130584	-0.088179	0	fau	b2912	putative 5-formyltetrahydrofolate cyclo-ligase	1	1	1	1	1	1	1	1	1	1	1	1	1	1	1	1	1	1	1	1	1	1	1	1	1	1	1	1	1	1	1	1	1	1	1	1	1	1	1	1	1	1	1
-3.93859	-4.70837	-7.4869	1	fbaA	b2925	fructose-bisphosphate aldolase class II	1	1	1	1	1	1	1	1	1	1	1	1	1	1	1	1	1	1	1	1	1	1	1	1	1	1	1	1	1	1	1	1	1	1	1	1	1	1	1	1	1	1	1
0.150614	0.183187	0.12996	0	fbaB	b2097	fructose-bisphosphate aldolase class I	1	1	1	1	1	1	1	1	1	1	1	1	1	1	1	1	1	1	1	1	1	1	1	1	1	1	1	1	1	1	1	1	1	1	1	1	1	1	1	1	1	1	1
0.0374598	0.0700396	-0.072063	0	fbp	b4232	fructose-1,6-bisphosphatase 1	1	1	1	1	1	1	1	1	1	1	1	1	1	1	1	1	1	1	1	1	1	1	1	1	1	1	1	1	1	1	1	1	1	1	1	1	1	1	1	1	1	1	1
0.0125748	0.116723	0.11918	0	fdhD	b3895	sulfurtransferase for molybdenum cofactor sulfuration	0
-0.14008	0.0361059	0.13349	0	fdhE	b3891	formate dehydrogenase formation protein	0
-0.116909	0.0345473	-0.017768	0	fdnG	b1474	formate dehydrogenase N subunit alpha	1	1	1	1	1	1	1	1	1	1	1	1	1	1	1	1	1	1	1	1	1	1	1	1	1	1	1	1	1	1	1	1	1	1	1	1	1	1	1	1	1	1	1
0.0212646	0.0674899	0.039242	0	fdnH	b1475	formate dehydrogenase N subunit beta	1	1	1	1	1	1	1	1	1	1	1	1	1	1	1	1	1	1	1	1	1	1	1	1	1	1	1	1	1	1	1	1	1	1	1	1	1	1	1	1	1	1	1
-0.0287466	-0.0716604	-0.22729	0	fdnI	b1476	formate dehydrogenase N subunit gamma	1	1	1	1	1	1	1	1	1	1	1	1	1	1	1	1	1	1	1	1	1	1	1	1	1	1	1	1	1	1	1	1	1	1	1	1	1	1	1	1	1	1	1
-0.55856	-0.328644	-0.2008	0	fdoI	b3892	formate dehydrogenase O subunit gamma	1	1	1	1	1	1	1	1	1	1	1	1	1	1	1	1	1	1	1	1	1	1	1	1	1	1	1	1	1	1	1	1	1	1	1	1	1	1	1	1	1	1	1
0.0227198	0.153481	0.22883	0	fdrA	b0518	putative acyl-CoA synthetase FdrA	0
-2.49763	-0.667972	-0.98566	0	fdx	b2525	reduced ferredoxin	0
-0.275171	-0.320985	-0.5681	0	feoA	b3408	ferrous iron transport protein A	0
0.0980284	-0.207278	-0.19483	0	feoB	b3409	Fe(2(+)) transporter FeoB	1	1	1	1	1	1	1	1	1	1	1	1	1	1	1	1	1	1	1	1	1	1	1	1	1	1	1	1	1	1	1	1	1	1	1	1	1	1	1	1	1	1	1
0.098365	-0.0144361	0.0047117	0	feoC	b3410	ferrous iron transport protein FeoC	0
-0.0479583	-0.0424756	-0.42514	0	fepA	b0584	ferric enterobactin outer membrane transporter	1	1	1	1	1	1	1	1	1	1	1	1	1	1	1	1	1	1	1	1	1	1	1	1	1	1	1	1	1	1	1	1	1	1	1	1	1	1	1	1	1	1	1
0.00960105	0.108899	-0.39588	0	fepB	b0592	ferric enterobactin ABC transporter periplasmic binding protein	1	1	1	1	1	1	1	1	1	1	1	1	1	1	1	1	1	1	1	1	1	1	1	1	1	1	1	1	1	1	1	1	1	1	1	1	1	1	1	1	1	1	1
-0.231759	-0.0132929	-1.985	0	fepC	b0588	ferric enterobactin ABC transporter ATP binding subunit	1	1	1	1	1	1	1	1	1	1	1	1	1	1	1	1	1	1	1	1	1	1	1	1	1	1	1	1	1	1	1	1	1	1	1	1	1	1	1	1	1	1	1
-0.0161364	-0.118736	-4.0801	1	fepD	b0590	ferric enterobactin ABC transporter membrane subunit FebD	1	1	1	1	1	1	1	1	1	1	1	1	1	1	1	1	1	1	1	1	1	1	1	1	1	1	1	1	1	1	1	1	1	1	1	1	1	1	1	1	1	1	1
0.0400329	0.0230408	-0.13734	0	fepE	b0587	polysaccharide co-polymerase family protein FepE	0
-0.22357	-0.171389	-4.4102	1	fepG	b0589	ferric enterobactin ABC transporter membrane subunit FepG	1	1	1	1	1	1	1	1	1	1	1	1	1	1	1	1	1	1	1	1	1	1	1	1	1	1	1	1	1	1	1	1	1	1	1	1	1	1	1	1	1	1	1
-0.230094	-0.0873159	-0.1653	0	fes	b0585	enterochelin esterase	1	1	1	1	1	1	1	1	1	1	1	1	1	1	1	1	1	1	1	1	1	1	1	1	1	1	1	1	1	1	1	1	1	1	1	1	1	1	1	1	1	1	1
0.00568006	-0.0298003	-0.035699	0	fetA	b0490	putative iron ABC exporter ATP-binding subunit FetA	0
0.0659595	0.0648453	0.17515	0	fetB	b0491	putative iron ABC exporter membrane subunit FetB	0
-6.76262	-6.68739	-6.7044	1	ffh	b2610	signal recognition particle protein component	0
-8.57453	-7.92869	-6.5009	1	ffs	b0455	signal recognition particle 4.5S RNA	0
-0.162639	-0.0445771	-0.11627	0	fhlA	b2731	DNA-binding transcriptional activator FhlA	0
-0.762875	-0.481331	0.10836	0	fhuB	b0153	iron(III) hydroxamate ABC transporter membrane subunit	1	1	1	1	1	1	1	1	1	1	1	1	1	1	1	1	1	1	1	1	1	1	1	1	1	1	1	1	1	1	1	1	1	1	1	1	1	1	1	1	1	1	1
0.0472454	0.0364174	0.070677	0	fhuC	b0151	iron(III) hydroxamate ABC transporter ATP binding subunit	1	1	1	1	1	1	1	1	1	1	1	1	1	1	1	1	1	1	1	1	1	1	1	1	1	1	1	1	1	1	1	1	1	1	1	1	1	1	1	1	1	1	1
-0.0995589	-0.0108185	0.046419	0	fhuD	b0152	iron(III) hydroxamate ABC transporter periplasmic binding protein	1	1	1	1	1	1	1	1	1	1	1	1	1	1	1	1	1	1	1	1	1	1	1	1	1	1	1	1	1	1	1	1	1	1	1	1	1	1	1	1	1	1	1
-0.0775704	0.00322757	-0.20566	0	fhuE	b1102	ferric coprogen/ferric rhodotorulic acid outer membrane transporter	1	1	1	1	1	1	1	1	1	1	1	1	1	1	1	1	1	1	1	1	1	1	1	1	1	1	1	1	1	1	1	1	1	1	1	1	1	1	1	1	1	1	1
-0.188513	-0.0645888	0.18461	0	fhuF	b4367	hydroxamate siderophore iron reductase	1	1	1	1	1	1	1	1	1	1	1	1	1	1	1	1	1	1	1	1	1	1	1	1	1	1	1	1	1	1	1	1	1	1	1	1	1	1	1	1	1	1	1
-0.186168	-0.0800322	-0.10187	0	fic	b3361	putative adenosine monophosphate--protein transferase Fic	0
0.130348	0.11647	-0.70052	0	fieF	b3915	Zn(2(+))/Fe(2(+))/Cd(2(+)) exporter	1	1	1	1	1	1	1	1	1	1	1	1	1	1	1	1	1	1	1	1	1	1	1	1	1	1	1	1	1	1	1	1	1	1	1	1	1	1	1	1	1	1	1
-0.97836	1.10194	-0.49936	0	fis	b3261	DNA-binding transcriptional dual regulator Fis	0
0.0337352	0.00574907	-0.48109	0	fiu	b0805	putative iron siderophore outer membrane transporter	1	1	1	1	1	1	1	1	1	1	1	1	1	1	1	1	1	1	1	1	1	1	1	1	1	1	1	1	1	1	1	1	1	1	1	1	1	1	1	1	1	1	1
0.0441682	0.131507	0.042363	0	fixA	b0041	putative electron transfer flavoprotein FixA	0
-0.243889	-0.0962443	-0.013696	0	fixB	b0042	putative electron transfer flavoprotein FixB	0
-0.0665043	-0.151316	-0.18609	0	fixC	b0043	putative oxidoreductase FixC	0
-1.27417	-0.827432	-0.0092458	0	fixX	b0044	putative ferredoxin FixX	0
0.0802089	0.0432156	0.038468	0	fklB	b4207	FKBP-type peptidyl-prolyl cis-trans isomerase FklB	0
-0.0864513	-0.0271509	0.11443	0	fkpA	b3347	peptidyl-prolyl cis-trans isomerase FkpA	0
-7.7888	-4.52278	-6.983	1	fkpB	b0028	peptidyl-prolyl cis-trans isomerase FkpB	0
-5.34535	-0.721132	-5.3998	1	fldA	b0684	flavodoxin 1	1	1	1	1	1	1	1	1	1	1	1	1	1	1	1	1	1	1	1	1	1	1	1	1	1	1	1	1	1	1	1	1	1	1	1	1	1	1	1	1	1	1	1
-0.318811	0.00140939	0.26737	0	fldB	b2895	flavodoxin 2	1	1	1	1	1	1	1	1	1	1	1	1	1	1	1	1	1	1	1	1	1	1	1	1	1	1	1	1	1	1	1	1	1	1	1	1	1	1	1	1	1	1	1
-0.148439	-0.117218	0.026694	0	flgA	b1072	flagellar basal body P-ring formation protein FlgA	0
-0.0912153	0.00247909	-0.092103	0	flgB	b1073	flagellar basal-body rod protein FlgB	0
-0.00745956	0.171827	0.044984	0	flgC	b1074	flagellar basal-body rod protein FlgC	0
0.0555368	0.0723214	0.11567	0	flgD	b1075	flagellar biosynthesis, initiation of hook assembly	0
0.137179	0.090279	0.1487	0	flgE	b1076	flagellar hook protein FlgE	0
0.071108	-0.0877239	0.075805	0	flgF	b1077	flagellar basal-body rod protein FlgF	0
0.0765954	0.000717444	-0.042712	0	flgG	b1078	flagellar basal-body rod protein FlgG	0
-0.0208665	0.287878	0.003897	0	flgH	b1079	flagellar L-ring protein	0
-0.105471	-0.0362955	0.23541	0	flgI	b1080	flagellar P-ring protein	0
-0.0759886	-0.165602	-0.045486	0	flgJ	b1081	putative peptidoglycan hydrolase FlgJ	0
-0.041462	-0.174175	-0.097342	0	flgK	b1082	flagellar hook-filament junction protein 1	0
-0.0230241	-0.0708996	-0.093829	0	flgL	b1083	flagellar hook-filament junction protein 2	0
-0.0579834	-0.00301394	-0.05853	0	flgM	b1071	anti-sigma factor for FliA (sigma(28))	0
0.00895044	0.0399162	0.066581	0	flgN	b1070	flagellar biosynthesis protein FlgN	0
-0.122115	0.02725	0.15579	0	flhA	b1879	flagellar biosynthesis protein FlhA	0
-0.168321	-0.137777	-0.13757	0	flhB	b1880	flagellar biosynthesis protein FlhB	0
-0.0458335	-0.0320611	0.10363	0	flhC	b1891	DNA-binding transcriptional dual regulator FlhC	0
-0.308079	0.020083	-0.059517	0	flhD	b1892	DNA-binding transcriptional dual regulator FlhD	0
0.0523519	0.0192262	0.1157	0	flhE	b1878	flagellar protein	0
-0.0659956	-0.0911353	0.015351	0	fliA	b1922	RNA polymerase, sigma 28 (sigma F) factor	0
-0.0795095	0.012766	0.086827	0	fliE	b1937	flagellar basal-body protein FliE	0
-0.00300062	0.0203447	0.082358	0	fliF	b1938	flagellar basal-body MS-ring and collar protein	0
0.0954134	0.105168	-0.14753	0	fliG	b1939	flagellar motor switch protein FliG	0
0.0167232	0.148305	0.079501	0	fliH	b1940	flagellar biosynthesis protein FliH	0
-0.149409	-0.0512283	0.036517	0	fliI	b1941	flagellum-specific ATP synthase FliI	0
-0.0418682	0.156504	0.26934	0	fliJ	b1942	flagellar biosynthesis protein FliJ	0
-0.0390275	-0.0305527	0.11056	0	fliK	b1943	flagellar hook-length control protein	0
-0.0209532	-0.0880083	0.053485	0	fliL	b1944	flagellar protein FliL	0
0.0377053	0.0564618	0.027227	0	fliM	b1945	flagellar motor switch protein FliM	0
0.0688317	0.0904396	0.20201	0	fliN	b1946	flagellar motor switch protein FliN	0
-0.00890358	0.0398089	-0.045185	0	fliO	b1947	flagellar biosynthesis protein FliO	0
0.0284472	-0.0174425	0.21743	0	fliP	b1948	flagellar biosynthesis protein FliP	0
-0.0516135	-0.117064	-0.058222	0	fliQ	b1949	flagellar biosynthesis protein FliQ	0
0.0380789	-0.0132356	-0.010625	0	fliR	b1950	flagellar biosynthesis protein FliR	0
-0.0880255	0.0126949	0.027905	0	fliS	b1925	flagellar biosynthesis protein FliS	0
0.0213363	0.0500947	0.040683	0	fliT	b1926	flagellar biosynthesis protein FliT	0
-0.0649484	0.0526775	0.03616	0	fliZ	b1921	DNA-binding transcriptional regulator FliZ	0
0.0686118	0.0815109	-0.017555	0	flk	b2321	putative flagella assembly protein	0
-4.02511	-2.97027	-3.2937	1	fmt	b3288	10-formyltetrahydrofolate:L-methionyl-tRNA(fMet) N-formyltransferase	0
0.0150292	0.00947109	-0.15029	0	fnr	b1334	DNA-binding transcriptional dual regulator FNR	0
0.0110205	0.13905	-0.046145	0	fnrS	b4699	small regulatory RNA FnrS	0
-6.24703	-2.44064	-8.0276	1	folA	b0048	dihydrofolate reductase	1	1	1	1	1	1	1	1	1	1	1	1	1	1	1	1	1	1	1	1	1	1	1	1	1	1	1	1	1	1	1	1	1	1	1	1	1	1	1	1	1	1	1
-0.803107	-0.0573242	-8.5014	1	folB	b3058	dihydroneopterin aldolase	1	0	0	0	0	0	0	0	0	0	0	0	0	0	0	0	0	0	0	0	0	0	0	0	0	0	0	0	0	0	0	0	0	0	0	0	0	0	0	0	0	0	0
-3.93958	-3.49482	-3.8005	1	folC	b2315	bifunctional folylpolyglutamate synthetase/dihydrofolate synthetase	1	0	0	0	0	0	0	0	0	0	0	0	0	0	0	0	0	0	0	0	0	0	0	0	0	0	0	0	0	0	0	0	0	0	0	0	0	0	0	0	0	0	0
-1.2173	-1.51061	-8.08	1	folD	b0529	bifunctional 5,10-methylene-tetrahydrofolate dehydrogenase/ 5,10-methylene-tetrahydrofolate cyclohydrolase	1	1	1	1	1	1	1	1	1	1	1	0.997097	0.997097	0.997097	1	1	0.997097	0.997097	1	0.997097	0.997097	1	1	1	1	1	1	1	1	1	1	0.999103	0.999189	0.999214	1	1	0.99919	0.999104	1	0.999197	0.999235	1	1
-4.77653	-2.71262	-6.62	1	folE	b2153	GTP cyclohydrolase 1	1	0	0	0	0	0	0	0	0	0	0	0	0	0	0	0	0	0	0	0	0	0	0	0	0	0	0	0	0	0	0	0	0	0	0	0	0	0	0	0	0	0	0
-0.347373	-0.307888	-3.2163	1	folK	b0142	2-amino-4-hydroxy-6- hydroxymethyldihydropteridine diphosphokinase	1	0	0	0	0	0	0	0	0	0	0	0	0	0	0	0	0	0	0	0	0	0	0	0	0	0	0	0	0	0	0	0	0	0	0	0	0	0	0	0	0	0	0
-0.0101313	0.112972	-0.099542	0	folM	b1606	dihydromonapterin reductase	1	1	1	1	1	1	1	1	1	1	1	1	1	1	1	1	1	1	1	1	1	1	1	1	1	1	1	1	1	1	1	1	1	1	1	1	1	1	1	1	1	1	1
-4.29768	-3.28529	-3.991	1	folP	b3177	dihydropteroate synthase	1	0	0	0	0	0	0	0	0	0	0	0	0	0	0	0	0	0	0	0	0	0	0	0	0	0	0	0	0	0	0	0	0	0	0	0	0	0	0	0	0	0	0
-0.137403	-0.0377214	-0.53523	0	folX	b2303	dihydroneopterin triphosphate 2'-epimerase	1	1	1	1	1	1	1	1	1	1	1	1	1	1	1	1	1	1	1	1	1	1	1	1	1	1	1	1	1	1	1	1	1	1	1	1	1	1	1	1	1	1	1
-0.127473	-0.214429	0.10611	0	fpr	b3924	flavodoxin/ferredoxin-NADP(+) reductase	1	1	1	1	1	1	1	1	1	1	1	1	1	1	1	1	1	1	1	1	1	1	1	1	1	1	1	1	1	1	1	1	1	1	1	1	1	1	1	1	1	1	1
0.0507934	0.0730853	0.22784	0	frc	b2374	formyl-CoA transferase	1	1	1	1	1	1	1	1	1	1	1	1	1	1	1	1	1	1	1	1	1	1	1	1	1	1	1	1	1	1	1	1	1	1	1	1	1	1	1	1	1	1	1
-0.103022	-0.403687	-0.061428	0	frdA	b4154	fumarate reductase flavoprotein subunit	1	1	1	1	1	1	1	1	1	1	1	1	1	1	1	1	1	1	1	1	1	1	1	1	1	1	1	1	1	1	1	1	1	1	1	1	1	1	1	1	1	1	1
-0.0117413	-0.245211	-0.03415	0	frdB	b4153	fumarate reductase iron-sulfur protein	1	1	1	1	1	1	1	1	1	1	1	1	1	1	1	1	1	1	1	1	1	1	1	1	1	1	1	1	1	1	1	1	1	1	1	1	1	1	1	1	1	1	1
-0.148478	-0.452491	0.06622	0	frdC	b4152	fumarate reductase membrane protein FrdC	1	1	1	1	1	1	1	1	1	1	1	1	1	1	1	1	1	1	1	1	1	1	1	1	1	1	1	1	1	1	1	1	1	1	1	1	1	1	1	1	1	1	1
-0.0400077	-0.251551	0.18975	0	frdD	b4151	fumarate reductase membrane protein FrdD	1	1	1	1	1	1	1	1	1	1	1	1	1	1	1	1	1	1	1	1	1	1	1	1	1	1	1	1	1	1	1	1	1	1	1	1	1	1	1	1	1	1	1
-0.892122	0.224121	-2.4798	0	fre	b3844	flavin reductase	1	1	1	1	1	1	1	1	1	1	1	0.994225	0.994286	0.99429	1	1	0.994386	0.994435	1	0.994797	0.998887	1	1	1	1	1	1	1	1	1	1	0.998754	0.998439	0.998584	1	1	0.998473	0.998766	1	0.998607	0.999391	1	1
0.0446613	0.0236505	0.12014	0	frmA	b0356	S-(hydroxymethyl)glutathione dehydrogenase	1	1	1	1	1	1	1	1	1	1	1	1	1	1	1	1	1	1	1	1	1	1	1	1	1	1	1	1	1	1	1	1	1	1	1	1	1	1	1	1	1	1	1
0.0244652	-0.138982	-0.13022	0	frmB	b0355	S-formylglutathione hydrolase FrmB	1	1	1	1	1	1	1	1	1	1	1	1	1	1	1	1	1	1	1	1	1	1	1	1	1	1	1	1	1	1	1	1	1	1	1	1	1	1	1	1	1	1	1
-0.132551	0.118495	-0.10343	0	frmR	b0357	DNA-binding transcriptional repressor FrmR	0
-8.20125	-6.53597	-6.2261	1	frr	b0172	ribosome-recycling factor	0
0.0471509	-5.65898	-0.0082314	0	frsA	b0239	fermentation-respiration switch protein	0
-0.0635891	-2.27563	-0.023314	0	fruA	b2167	fructose-specific PTS multiphosphoryl transfer protein FruA	1	1	1	1	1	1	1	1	1	1	1	1	1	1	1	1	1	1	1	1	1	1	1	1	1	1	1	1	1	1	1	1	1	1	1	1	1	1	1	1	1	1	1
-0.0412068	-1.97133	0.21483	0	fruB	b2169	fructose-specific PTS multiphosphoryl transfer protein FruB	1	1	1	1	1	1	1	1	1	1	1	1	1	1	1	1	1	1	1	1	1	1	1	1	1	1	1	1	1	1	1	1	1	1	1	1	1	1	1	1	1	1	1
-0.00588593	-2.28668	0.60079	0	fruK	b2168	1-phosphofructokinase	1	1	1	1	1	1	1	1	1	1	1	1	1	1	1	1	1	1	1	1	1	1	1	1	1	1	1	1	1	1	1	1	1	1	1	1	1	1	1	1	1	1	1
0.00236752	0.107498	0.031128	0	frwB	b3950	putative PTS enzyme IIB component FrwB	0
-0.0372801	0.0748954	0.12107	0	frwC	b3949	putative PTS enzyme IIC component FrwC	0
0.0684506	-0.0167979	-0.10503	0	frwD	b3953	putative PTS enzyme IIB component FrwD	0
0.00531171	0.00285152	-0.017099	0	fryA	b2383	putative PTS multiphosphoryl transfer protein FryA	0
0.0450538	-0.0273273	-0.00034566	0	fryB	b2387	putative PTS enzyme IIB component FryB	0
-0.0016925	0.061236	0.06464	0	fryC	b2386	putative PTS enzyme IIC component FryC	0
-0.333236	-0.307526	-0.30867	0	fsaA	b0825	fructose-6-phosphate aldolase 1	1	1	1	1	1	1	1	1	1	1	1	1	1	1	1	1	1	1	1	1	1	1	1	1	1	1	1	1	1	1	1	1	1	1	1	1	1	1	1	1	1	1	1
-0.0707911	-0.161005	-0.30818	0	fsaB	b3946	fructose-6-phosphate aldolase 2	1	1	1	1	1	1	1	1	1	1	1	1	1	1	1	1	1	1	1	1	1	1	1	1	1	1	1	1	1	1	1	1	1	1	1	1	1	1	1	1	1	1	1
0.0013672	-0.0545057	0.034696	0	fsr	b0479	fosmidomycin efflux pump	0
0.0646655	0.154157	-0.034075	0	ftnA	b1905	ferritin iron storage protein	0
0.0292436	0.113218	0.070101	0	ftnB	b1902	putative ferritin-like protein	0
-0.243726	-0.145281	-0.087087	0	ftp	b2214	FAD:protein FMN transferase	0
-6.3908	-6.31557	-6.3326	1	ftsA	b0094	cell division protein FtsA	0
-8.47276	-8.01358	-7.4694	1	ftsB	b2748	cell division protein FtsB	0
-2.43053	-1.69901	-4.063	1	ftsE	b3463	cell division protein FtsE	0
-7.22121	-6.00476	-7.163	1	ftsH	b3178	ATP-dependent zinc metalloprotease FtsH	0
-7.28971	-7.21448	-7.2315	1	ftsI	b0084	peptidoglycan DD-transpeptidase FtsI	1	0	0	0	0	0	0	0	0	0	0	0	0	0	0	0	0	0	0	0	0	0	0	0	0	0	0	0	0	0	0	0	0	0	0	0	0	0	0	0	0	0	0
-1.92372	-1.70578	-1.0892	0	ftsK	b0890	cell division DNA translocase FtsK	0
-6.87919	-7.68906	-7.7061	1	ftsL	b0083	cell division protein FtsL	0
-0.130778	-0.242714	0.30737	0	ftsN	b3933	cell division protein FtsN	0
-0.107037	-0.0133458	0.39947	0	ftsP	b3017	cell division protein required during stress conditions	0
-7.6121	-7.53687	-7.5539	1	ftsQ	b0093	cell division protein FtsQ	0
-5.29245	-5.18315	-4.6041	1	ftsW	b0089	putative lipid II flippase FtsW	1	0	0	0	0	0	0	0	0	0	0	0	0	0	0	0	0	0	0	0	0	0	0	0	0	0	0	0	0	0	0	0	0	0	0	0	0	0	0	0	0	0	0
-2.07196	-1.15397	-3.2945	1	ftsX	b3462	cell division protein FtsX	0
-8.77472	-6.1578	-7.41	1	ftsY	b3464	signal recognition particle receptor	0
-7.44195	-6.87558	-7.1515	1	ftsZ	b0095	cell division protein FtsZ	0
-0.202432	0.00172171	0.05212	0	fucA	b2800	L-fuculose-phosphate aldolase	1	1	1	1	1	1	1	1	1	1	1	1	1	1	1	1	1	1	1	1	1	1	1	1	1	1	1	1	1	1	1	1	1	1	1	1	1	1	1	1	1	1	1
-0.0528912	-0.098553	0.018643	0	fucI	b2802	L-fucose isomerase	1	1	1	1	1	1	1	1	1	1	1	1	1	1	1	1	1	1	1	1	1	1	1	1	1	1	1	1	1	1	1	1	1	1	1	1	1	1	1	1	1	1	1
0.0405439	0.105442	-0.024132	0	fucK	b2803	L-fuculokinase	1	1	1	1	1	1	1	1	1	1	1	1	1	1	1	1	1	1	1	1	1	1	1	1	1	1	1	1	1	1	1	1	1	1	1	1	1	1	1	1	1	1	1
-0.0488507	0.0176082	-0.014766	0	fucO	b2799	L-1,2-propanediol oxidoreductase	1	1	1	1	1	1	1	1	1	1	1	1	1	1	1	1	1	1	1	1	1	1	1	1	1	1	1	1	1	1	1	1	1	1	1	1	1	1	1	1	1	1	1
-0.00451591	0.0687292	0.19781	0	fucP	b2801	L-fucose:H(+) symporter	1	1	1	1	1	1	1	1	1	1	1	1	1	1	1	1	1	1	1	1	1	1	1	1	1	1	1	1	1	1	1	1	1	1	1	1	1	1	1	1	1	1	1
-0.234396	0.0989984	0.0098142	0	fucR	b2805	DNA-binding transcriptional activator FucR	0
-0.209508	-0.161136	-0.24624	0	fucU	b2804	L-fucose mutarotase	0
-0.409192	0.151536	0.20857	0	fumA	b1612	fumarase A	1	1	1	1	1	1	1	1	1	1	1	1	1	1	1	1	1	1	1	1	1	1	1	1	1	1	1	1	1	1	1	1	1	1	1	1	1	1	1	1	1	1	1
0.0223301	-0.0419664	0.016469	0	fumB	b4122	fumarase B	1	1	1	1	1	1	1	1	1	1	1	1	1	1	1	1	1	1	1	1	1	1	1	1	1	1	1	1	1	1	1	1	1	1	1	1	1	1	1	1	1	1	1
-0.0281797	0.014494	-0.018999	0	fumC	b1611	fumarase C	1	1	1	1	1	1	1	1	1	1	1	1	1	1	1	1	1	1	1	1	1	1	1	1	1	1	1	1	1	1	1	1	1	1	1	1	1	1	1	1	1	1	1
0.0278759	0.0970802	-0.20034	0	fumD	b1675	fumarase D	0
-0.14693	-0.0589731	-0.18764	0	fumE	b2929	fumarase E	0
-1.87924	-0.311885	-1.0962	0	fur	b0683	DNA-binding transcriptional dual regulator Fur	0
-6.36563	-6.2904	-6.3074	1	fusA	b3340	elongation factor G	0
-0.1794	0.0595878	-0.061808	0	fxsA	b4140	protein FxsA	0
-0.0902665	0.0548777	-0.015109	0	gabD	b2661	NADP(+)-dependent succinate-semialdehyde dehydrogenase	1	1	1	1	1	1	1	1	1	1	1	1	1	1	1	1	1	1	1	1	1	1	1	1	1	1	1	1	1	1	1	1	1	1	1	1	1	1	1	1	1	1	1
-0.0726205	0.141059	-0.11757	0	gabP	b2663	4-aminobutyrate:H(+) symporter	1	1	1	1	1	1	1	1	1	1	1	1	1	1	1	1	1	1	1	1	1	1	1	1	1	1	1	1	1	1	1	1	1	1	1	1	1	1	1	1	1	1	1
0.0712948	-0.0959188	0.1547	0	gabT	b2662	4-aminobutyrate aminotransferase GabT	1	1	1	1	1	1	1	1	1	1	1	1	1	1	1	1	1	1	1	1	1	1	1	1	1	1	1	1	1	1	1	1	1	1	1	1	1	1	1	1	1	1	1
0.0141087	0.453108	0.048729	0	gadA	b3517	glutamate decarboxylase A	1	1	1	1	1	1	1	1	1	1	1	1	1	1	1	1	1	1	1	1	1	1	1	1	1	1	1	1	1	1	1	1	1	1	1	1	1	1	1	1	1	1	1
0.0141087	0.453108	0.048729	0	gadB	b1493	glutamate decarboxylase B	1	1	1	1	1	1	1	1	1	1	1	1	1	1	1	1	1	1	1	1	1	1	1	1	1	1	1	1	1	1	1	1	1	1	1	1	1	1	1	1	1	1	1
0.168408	0.212932	0.019835	0	gadC	b1492	L-glutamate:4-aminobutyrate antiporter	1	1	1	1	1	1	1	1	1	1	1	1	1	1	1	1	1	1	1	1	1	1	1	1	1	1	1	1	1	1	1	1	1	1	1	1	1	1	1	1	1	1	1
0.0654788	0.139511	6.4259e-05	0	gadE	b3512	DNA-binding transcriptional activator GadE	0
-0.151718	0.0236528	0.030627	0	gadW	b3515	DNA-binding transcriptional dual regulator GadW	0
0.0880812	0.132616	0.028612	0	gadX	b3516	DNA-binding transcriptional dual regulator GadX	0
-0.149702	-0.0594761	-0.10004	0	gadY	b4452	small regulatory RNA GadY	0
-0.296249	-0.07622	-0.32272	0	galE	b0759	UDP-glucose 4-epimerase	1	1	1	1	1	1	1	1	1	1	1	1	1	1	1	1	1	1	1	1	1	1	1	1	1	1	1	1	1	1	1	1	1	1	1	1	1	1	1	1	1	1	1
0.172923	0.0779014	0.65429	0	galF	b2042	UTP:glucose-1-phosphate uridylyltransferase, low activity	0
0.0135204	0.0951568	0.19552	0	galK	b0757	galactokinase	1	1	1	1	1	1	1	1	1	1	1	1	1	1	1	1	1	1	1	1	1	1	1	1	1	1	1	1	1	1	1	1	1	1	1	1	1	1	1	1	1	1	1
-0.172614	0.0818744	0.26686	0	galM	b0756	galactose-1-epimerase	1	1	1	1	1	1	1	1	1	1	1	1	1	1	1	1	1	1	1	1	1	1	1	1	1	1	1	1	1	1	1	1	1	1	1	1	1	1	1	1	1	1	1
0.102029	0.155462	-0.1012	0	galP	b2943	galactose:H(+) symporter	1	1	1	1	1	1	1	1	1	1	1	1	1	1	1	1	1	1	1	1	1	1	1	1	1	1	1	1	1	1	1	1	1	1	1	1	1	1	1	1	1	1	1
-0.00461421	-0.042898	0.2992	0	galR	b2837	DNA-binding transcriptional dual regulator GalR	0
0.0508529	0.239946	0.33001	0	galS	b2151	DNA-binding transcriptional dual regulator GalS	0
0.136283	0.244508	0.43258	0	galT	b0758	galactose-1-phosphate uridylyltransferase	1	1	1	1	1	1	1	1	1	1	1	1	1	1	1	1	1	1	1	1	1	1	1	1	1	1	1	1	1	1	1	1	1	1	1	1	1	1	1	1	1	1	1
-1.67441	-3.42735	0.50622	0	galU	b1236	UTP--glucose-1-phosphate uridylyltransferase	1	0	0	0	0	0	0	0	0	0	0	0	0	0	0	0	0	0	0	0	0	0	0	0	0	0	0	0	0	0	0	0	0	0	0	0	0	0	0	0	0	0	0
-8.81246	-8.73723	-7.3634	1	gapA	b1779	glyceraldehyde-3-phosphate dehydrogenase A	1	1	1	1	1	1	1	1	1	1	1	0.86977	0.869353	0.869329	1	1	0.86868	0.868348	1	0.865903	0.838257	1	1	1	1	1	1	1	1	1	1	0.977321	0.966038	0.973794	1	1	0.966341	0.977189	1	0.967629	0.975192	1	1
0.0875367	0.0557765	0.25452	0	garD	b3128	galactarate dehydratase	1	1	1	1	1	1	1	1	1	1	1	1	1	1	1	1	1	1	1	1	1	1	1	1	1	1	1	1	1	1	1	1	1	1	1	1	1	1	1	1	1	1	1
-0.208644	0.0933523	-0.20292	0	garK	b3124	glycerate 2-kinase 1	1	1	1	1	1	1	1	1	1	1	1	1	1	1	1	1	1	1	1	1	1	1	1	1	1	1	1	1	1	1	1	1	1	1	1	1	1	1	1	1	1	1	1
-0.0532588	0.0841025	0.00085503	0	garL	b3126	alpha-dehydro-beta-deoxy-D-glucarate aldolase	1	1	1	1	1	1	1	1	1	1	1	1	1	1	1	1	1	1	1	1	1	1	1	1	1	1	1	1	1	1	1	1	1	1	1	1	1	1	1	1	1	1	1
-0.099296	0.0686128	0.073147	0	garP	b3127	galactarate/glucarate/glycerate transporter GarP	1	1	1	1	1	1	1	1	1	1	1	1	1	1	1	1	1	1	1	1	1	1	1	1	1	1	1	1	1	1	1	1	1	1	1	1	1	1	1	1	1	1	1
-0.146633	-0.0246511	0.14054	0	garR	b3125	tartronate semialdehyde reductase	1	1	1	1	1	1	1	1	1	1	1	1	1	1	1	1	1	1	1	1	1	1	1	1	1	1	1	1	1	1	1	1	1	1	1	1	1	1	1	1	1	1	1
0.338892	0.0927916	0.21399	0	gatA	b2094	galactitol-specific PTS enzyme IIA component	1	1	1	1	1	1	1	1	1	1	1	1	1	1	1	1	1	1	1	1	1	1	1	1	1	1	1	1	1	1	1	1	1	1	1	1	1	1	1	1	1	1	1
0.445914	0.281997	0.20289	0	gatB	b2093	galactitol-specific PTS enzyme IIB component	1	1	1	1	1	1	1	1	1	1	1	1	1	1	1	1	1	1	1	1	1	1	1	1	1	1	1	1	1	1	1	1	1	1	1	1	1	1	1	1	1	1	1
0.0989426	0.0120528	0.13607	0	gatD	b2091	galactitol-1-phosphate 5-dehydrogenase	1	1	1	1	1	1	1	1	1	1	1	1	1	1	1	1	1	1	1	1	1	1	1	1	1	1	1	1	1	1	1	1	1	1	1	1	1	1	1	1	1	1	1
0.354326	0.162675	0.35118	0	gatY	b2096	tagatose-1,6-bisphosphate aldolase 2 subunit GatY	1	1	1	1	1	1	1	1	1	1	1	1	1	1	1	1	1	1	1	1	1	1	1	1	1	1	1	1	1	1	1	1	1	1	1	1	1	1	1	1	1	1	1
-0.115461	-0.0126685	-0.26183	0	gcd	b0124	quinoprotein glucose dehydrogenase	1	1	1	1	1	1	1	1	1	1	1	1	1	1	1	1	1	1	1	1	1	1	1	1	1	1	1	1	1	1	1	1	1	1	1	1	1	1	1	1	1	1	1
-3.1569	-0.620259	-0.97272	0	gcl	b0507	glyoxylate carboligase	1	1	1	1	1	1	1	1	1	1	1	1	1	1	1	1	1	1	1	1	1	1	1	1	1	1	1	1	1	1	1	1	1	1	1	1	1	1	1	1	1	1	1
-0.686884	-0.134156	0.064162	0	gcvA	b2808	DNA-binding transcriptional dual regulator GcvA	0
-1.17497	-0.647224	-0.25923	0	gcvB	b4443	small regulatory RNA GcvB	0
-0.120961	-0.0221896	0.38846	0	gcvH	b2904	glycine cleavage system H protein	1	1	1	1	1	1	1	1	1	1	1	0.999645	0.999645	0.999645	1	1	0.999645	0.999645	1	0.999645	0.999645	1	1	1	1	1	1	1	1	1	1	0.999968	0.999914	0.999952	1	1	0.999917	0.999969	1	0.999926	0.999981	1	1
-0.235832	-0.188132	0.53109	0	gcvP	b2903	glycine decarboxylase	1	1	1	1	1	1	1	1	1	1	1	0.999645	0.999645	0.999645	1	1	0.999645	0.999645	1	0.999645	0.999645	1	1	1	1	1	1	1	1	1	1	0.999968	0.999914	0.999952	1	1	0.999917	0.999969	1	0.999926	0.999981	1	1
-0.523535	-0.603199	-4.9398	1	gcvR	b2479	putative transcriptional regulator GcvR	0
-0.186014	-0.0139488	0.46335	0	gcvT	b2905	aminomethyltransferase	1	1	1	1	1	1	1	1	1	1	1	0.999645	0.999645	0.999645	1	1	0.999645	0.999645	1	0.999645	0.999645	1	1	1	1	1	1	1	1	1	1	0.999968	0.999914	0.999952	1	1	0.999917	0.999969	1	0.999926	0.999981	1	1
0.0259147	-0.0295901	0.53832	0	gdhA	b1761	glutamate dehydrogenase	1	1	1	1	1	1	1	1	1	1	1	1	1	1	1	1	1	1	1	1	1	1	1	1	1	1	1	1	1	1	1	1	1	1	1	1	1	1	1	1	1	1	1
0.0624066	0.0792758	0.0043806	0	gdx	b4148	guanidinium exporter	0
-0.238907	-0.123972	-0.053333	0	ggt	b3447	glutathione hydrolase proenzyme	1	1	1	1	1	1	1	1	1	1	1	1	1	1	1	1	1	1	1	1	1	1	1	1	1	1	1	1	1	1	1	1	1	1	1	1	1	1	1	1	1	1	1
0.0388717	0.0424235	-0.015408	0	ghoS	b4128	antitoxin of the GhoTS toxin-antitoxin system	0
-0.0481251	-0.0604984	0.00066188	0	ghoT	b4559	toxin of the GhoTS toxin-antitoxin system	0
-0.131091	-0.130343	-0.071009	0	ghrA	b1033	glyoxylate/hydroxypyruvate reductase A	1	1	1	1	1	1	1	1	1	1	1	1	1	1	1	1	1	1	1	1	1	1	1	1	1	1	1	1	1	1	1	1	1	1	1	1	1	1	1	1	1	1	1
-0.18007	0.00199782	0.066279	0	ghrB	b3553	glyoxylate reductase	1	1	1	1	1	1	1	1	1	1	1	1	1	1	1	1	1	1	1	1	1	1	1	1	1	1	1	1	1	1	1	1	1	1	1	1	1	1	1	1	1	1	1
-0.0240426	-0.0229784	-0.11413	0	ghxP	b4064	guanine/hypoxanthine transporter GhxP	1	1	1	1	1	1	1	1	1	1	1	1	1	1	1	1	1	1	1	1	1	1	1	1	1	1	1	1	1	1	1	1	1	1	1	1	1	1	1	1	1	1	1
-0.13333	-0.0630667	0.1001	0	ghxQ	b4464	guanine/hypoxanthine transporter GhxQ	1	1	1	1	1	1	1	1	1	1	1	1	1	1	1	1	1	1	1	1	1	1	1	1	1	1	1	1	1	1	1	1	1	1	1	1	1	1	1	1	1	1	1
-0.0407006	0.0351746	0.13487	0	gldA	b3945	L-1,2-propanediol dehydrogenase/glycerol dehydrogenase	1	1	1	1	1	1	1	1	1	1	1	1	1	1	1	1	1	1	1	1	1	1	1	1	1	1	1	1	1	1	1	1	1	1	1	1	1	1	1	1	1	1	1
0.0409427	0.0514884	-0.32677	0	glgA	b3429	glycogen synthase	1	0	0	0	0	0	0	0	0	0	0	0	0	0	0	0	0	0	0	0	0	0	0	0	0	0	0	0	0	0	0	0	0	0	0	0	0	0	0	0	0	0	0
-0.259198	0.0688677	-0.035539	0	glgB	b3432	1,4-alpha-glucan branching enzyme	1	1	1	1	1	1	1	1	1	1	1	1	1	1	1	1	1	1	1	1	1	1	1	1	1	1	1	1	1	1	1	1	1	1	1	1	1	1	1	1	1	1	1
-0.159007	0.105	-0.45791	0	glgC	b3430	glucose-1-phosphate adenylyltransferase	1	0	0	0	0	0	0	0	0	0	0	0	0	0	0	0	0	0	0	0	0	0	0	0	0	0	0	0	0	0	0	0	0	0	0	0	0	0	0	0	0	0	0
-0.0727372	0.0395527	0.03133	0	glgP	b3428	glycogen phosphorylase	1	1	1	1	1	1	1	1	1	1	1	1	1	1	1	1	1	1	1	1	1	1	1	1	1	1	1	1	1	1	1	1	1	1	1	1	1	1	1	1	1	1	1
-0.0341274	0.0832341	0.047197	0	glgS	b3049	surface composition regulator	0
-0.3804	-0.0752151	-0.10887	0	glgX	b3431	limit dextrin alpha-1,6-glucohydrolase	1	1	1	1	1	1	1	1	1	1	1	1	1	1	1	1	1	1	1	1	1	1	1	1	1	1	1	1	1	1	1	1	1	1	1	1	1	1	1	1	1	1	1
-0.0761691	0.0523669	-0.28798	0	glk	b2388	glucokinase	1	1	1	1	1	1	1	1	1	1	1	1	1	1	1	1	1	1	1	1	1	1	1	1	1	1	1	1	1	1	1	1	1	1	1	1	1	1	1	1	1	1	1
-7.40251	-8.01009	-7.6569	1	glmM	b3176	phosphoglucosamine mutase	1	0	0	0	0	0	0	0	0	0	0	0	0	0	0	0	0	0	0	0	0	0	0	0	0	0	0	0	0	0	0	0	0	0	0	0	0	0	0	0	0	0	0
0.0148195	-0.533339	-0.54662	0	glmS	b3729	L-glutamine--D-fructose-6-phosphate aminotransferase	1	0	0	0	0	0	0	0	0	0	0	0	0	0	0	0	0	0	0	0	0	0	0	0	0	0	0	0	0	0	0	0	0	0	0	0	0	0	0	0	0	0	0
-6.00329	-5.55799	-5.8374	1	glmU	b3730	fused N-acetylglucosamine-1-phosphate uridyltransferase and glucosamine-1-phosphate acetyltransferase	1	0	0	0	0	0	0	0	0	0	0	0	0	0	0	0	0	0	0	0	0	0	0	0	0	0	0	0	0	0	0	0	0	0	0	0	0	0	0	0	0	0	0
0.0376868	0.174782	0.047341	0	glmZ	b4456	small regulatory RNA GlmZ	0
-0.345918	-0.0310949	-0.43798	0	glnA	b3870	glutamine synthetase	1	0	0	0	0	0	0	0	0	0	0	0	0	0	0	0	0	0	0	0	0	0	0	0	0	0	0	0	0	0	0	0	0	0	0	0	0	0	0	0	0	0	0
-0.268407	-0.122929	1.143	0	glnB	b2553	nitrogen regulatory protein PII-1	0
-3.17356	-1.54729	-1.1224	0	glnD	b0167	PII uridylyltransferase/uridylyl removing enzyme	0
-0.0126459	-0.0618284	-1.8082	0	glnE	b3053	fused glutamine synthetase deadenylase/glutamine synthetase adenylyltransferase	0
-0.0930958	0.103026	-0.10434	0	glnG	b3868	DNA-binding transcriptional dual regulator NtrC	0
0.0777414	-0.103229	0.023984	0	glnH	b0811	L-glutamine ABC transporter periplasmic binding protein	1	1	1	1	1	1	1	1	1	1	1	1	1	1	1	1	1	1	1	1	1	1	1	1	1	1	1	1	1	1	1	1	1	1	1	1	1	1	1	1	1	1	1
-0.100855	-0.151682	0.03167	0	glnK	b0450	nitrogen regulator GlnK	0
-0.487253	-0.18605	0.40754	0	glnL	b3869	sensory histidine kinase NtrB	0
-0.0323295	-0.30315	-0.058174	0	glnP	b0810	L-glutamine ABC transporter membrane subunit	1	1	1	1	1	1	1	1	1	1	1	1	1	1	1	1	1	1	1	1	1	1	1	1	1	1	1	1	1	1	1	1	1	1	1	1	1	1	1	1	1	1	1
-0.224409	0.00623882	-0.41657	0	glnQ	b0809	L-glutamine ABC transporter ATP binding subunit	1	1	1	1	1	1	1	1	1	1	1	1	1	1	1	1	1	1	1	1	1	1	1	1	1	1	1	1	1	1	1	1	1	1	1	1	1	1	1	1	1	1	1
-3.40802	-3.10025	-3.6962	1	glnS	b0680	glutamine--tRNA ligase	0
-8.09806	-6.96695	-7.6096	1	glnU	b0670	tRNA-Gln	0
-6.33319	-7.97579	-8.0908	1	glnV	b0665	tRNA-Gln	0
-8.09806	-6.96695	-7.6096	1	glnW	b0668	tRNA-Gln	0
-6.33319	-7.97579	-8.0908	1	glnX	b0664	tRNA-Gln	0
-0.0792054	0.124913	0.12044	0	gloA	b1651	glyoxalase I	1	1	1	1	1	1	1	1	1	1	1	1	1	1	1	1	1	1	1	1	1	1	1	1	1	1	1	1	1	1	1	1	1	1	1	1	1	1	1	1	1	1	1
-0.0280869	0.00755212	0.17291	0	gloB	b0212	hydroxyacylglutathione hydrolase GloB	1	1	1	1	1	1	1	1	1	1	1	1	1	1	1	1	1	1	1	1	1	1	1	1	1	1	1	1	1	1	1	1	1	1	1	1	1	1	1	1	1	1	1
0.0804442	0.0855191	-0.036274	0	gloC	b0927	hydroxyacylglutathione hydrolase GloC	0
0.0898833	0.0318867	0.19969	0	glpA	b2241	anaerobic glycerol-3-phosphate dehydrogenase subunit A	1	1	1	1	1	1	1	1	1	1	1	1	1	1	1	1	1	1	1	1	1	1	1	1	1	1	1	1	1	1	1	1	1	1	1	1	1	1	1	1	1	1	1
0.0966644	0.0790914	0.045956	0	glpB	b2242	anaerobic glycerol-3-phosphate dehydrogenase subunit B	1	1	1	1	1	1	1	1	1	1	1	1	1	1	1	1	1	1	1	1	1	1	1	1	1	1	1	1	1	1	1	1	1	1	1	1	1	1	1	1	1	1	1
-0.229739	-0.239235	-0.12884	0	glpC	b2243	anaerobic glycerol-3-phosphate dehydrogenase subunit C	1	1	1	1	1	1	1	1	1	1	1	1	1	1	1	1	1	1	1	1	1	1	1	1	1	1	1	1	1	1	1	1	1	1	1	1	1	1	1	1	1	1	1
-1.57032	0.009142	-0.17423	0	glpD	b3426	aerobic glycerol 3-phosphate dehydrogenase	1	1	1	1	1	1	1	1	1	1	1	1	1	1	1	1	1	1	1	1	1	1	1	1	1	1	1	1	1	1	1	1	1	1	1	1	1	1	1	1	1	1	1
-0.0246996	0.0319403	0.10238	0	glpE	b3425	thiosulfate sulfurtransferase GlpE	1	1	1	1	1	1	1	1	1	1	1	1	1	1	1	1	1	1	1	1	1	1	1	1	1	1	1	1	1	1	1	1	1	1	1	1	1	1	1	1	1	1	1
-0.0726549	0.205287	0.14372	0	glpF	b3927	glycerol facilitator	1	1	1	1	1	1	1	1	1	1	1	1	1	1	1	1	1	1	1	1	1	1	1	1	1	1	1	1	1	1	1	1	1	1	1	1	1	1	1	1	1	1	1
-0.137143	-0.121228	-0.018906	0	glpG	b3424	rhomboid protease	0
-0.126539	0.214984	-0.48844	0	glpK	b3926	glycerol kinase	1	1	1	1	1	1	1	1	1	1	1	1	1	1	1	1	1	1	1	1	1	1	1	1	1	1	1	1	1	1	1	0.999998	1	1	1	1	1	0.999998	1	1	1	1	1
-0.229965	-0.21731	-0.85621	0	glpQ	b2239	glycerophosphoryl diester phosphodiesterase	1	1	1	1	1	1	1	1	1	1	1	1	1	1	1	1	1	1	1	1	1	1	1	1	1	1	1	1	1	1	1	1	1	1	1	1	1	1	1	1	1	1	1
-0.224798	-0.0704146	0.17073	0	glpR	b3423	DNA-binding transcriptional repressor GlpR	0
-0.0235558	0.00893266	0.092611	0	glpT	b2240	sn-glycerol 3-phosphate:phosphate antiporter	1	1	1	1	1	1	1	1	1	1	1	1	1	1	1	1	1	1	1	1	1	1	1	1	1	1	1	1	1	1	1	1	1	1	1	1	1	1	1	1	1	1	1
0.0150718	0.0400343	0.22816	0	glpX	b3925	fructose-1,6-bisphosphatase 2	1	1	1	1	1	1	1	1	1	1	1	1	1	1	1	1	1	1	1	1	1	1	1	1	1	1	1	1	1	1	1	1	1	1	1	1	1	1	1	1	1	1	1
0.17053	-0.0374593	-0.17964	0	glrK	b2556	sensory histidine kinase GlrK	0
-0.108112	-0.152288	-0.039106	0	glrR	b2554	DNA-binding transcriptional activator GlrR	0
0.0978414	0.0961807	-0.20511	0	glsA	b0485	glutaminase 1	1	1	1	1	1	1	1	1	1	1	1	1	1	1	1	1	1	1	1	1	1	1	1	1	1	1	1	1	1	1	1	1	1	1	1	1	1	1	1	1	1	1	1
-0.0279577	0.0851091	0.16824	0	glsB	b1524	glutaminase 2	1	1	1	1	1	1	1	1	1	1	1	1	1	1	1	1	1	1	1	1	1	1	1	1	1	1	1	1	1	1	1	1	1	1	1	1	1	1	1	1	1	1	1
-0.289339	0.0372058	-4.4073	1	gltA	b0720	citrate synthase	1	0	0	0	0	0	0	0	0	0	0	0	0	0	0	0	0	0	0	0	0	0	0	0	0	0	0	0	0	0	0	0	0	0	0	0	0	0	0	0	0	0	0
0.0577253	-0.185908	0.8816	0	gltB	b3212	glutamate synthase subunit GltB	1	1	1	1	1	1	1	1	1	1	1	1	1	1	1	1	1	1	1	1	1	1	1	1	1	1	1	1	1	1	1	1	1	1	1	1	1	1	1	1	1	1	1
-0.00495258	-0.100063	0.91977	0	gltD	b3213	glutamate synthase subunit GltD	1	1	1	1	1	1	1	1	1	1	1	1	1	1	1	1	1	1	1	1	1	1	1	1	1	1	1	1	1	1	1	1	1	1	1	1	1	1	1	1	1	1	1
-0.0402222	-0.087587	-0.22918	0	gltI	b0655	glutamate/aspartate ABC transporter periplasmic binding protein	1	1	1	1	1	1	1	1	1	1	1	1	1	1	1	1	1	1	1	1	1	1	1	1	1	1	1	1	1	1	1	1	1	1	1	1	1	1	1	1	1	1	1
0.0765794	0.0261342	-0.16025	0	gltJ	b0654	glutamate/aspartate ABC transporter membrane subunit GltJ	1	1	1	1	1	1	1	1	1	1	1	1	1	1	1	1	1	1	1	1	1	1	1	1	1	1	1	1	1	1	1	1	1	1	1	1	1	1	1	1	1	1	1
-0.103622	0.126764	-0.41152	0	gltK	b0653	glutamate/aspartate ABC transporter membrane subunit GltK	1	1	1	1	1	1	1	1	1	1	1	1	1	1	1	1	1	1	1	1	1	1	1	1	1	1	1	1	1	1	1	1	1	1	1	1	1	1	1	1	1	1	1
-0.0885505	0.0321351	-0.18777	0	gltL	b0652	glutamate/aspartate ABC transporter ATP binding subunit	1	1	1	1	1	1	1	1	1	1	1	1	1	1	1	1	1	1	1	1	1	1	1	1	1	1	1	1	1	1	1	1	1	1	1	1	1	1	1	1	1	1	1
0.00750328	-0.0343951	0.17137	0	gltP	b4077	glutamate/aspartate : H(+) symporter GltP	1	1	1	1	1	1	1	1	1	1	1	1	1	1	1	1	1	1	1	1	1	1	1	1	1	1	1	1	1	1	1	1	1	1	1	1	1	1	1	1	1	1	1
-0.193808	-0.0917213	-0.23137	0	gltS	b3653	glutamate:sodium symporter	1	1	1	1	1	1	1	1	1	1	1	1	1	1	1	1	1	1	1	1	1	1	1	1	1	1	1	1	1	1	1	1	1	1	1	1	1	1	1	1	1	1	1
-7.81167	-7.39259	-5.72	1	gltT	b3969	tRNA-Glu	0
-7.81167	-7.39259	-5.72	1	gltU	b3757	tRNA-Glu	0
-7.81167	-7.39259	-5.72	1	gltV	b4008	tRNA-Glu	0
-7.81167	-7.39259	-5.72	1	gltW	b2590	tRNA-Glu	0
-7.78342	-7.70819	-7.7252	1	gltX	b2400	glutamate--tRNA ligase	1	0	0	0	0	0	0	0	0	0	0	0	0	0	0	0	0	0	0	0	0	0	0	0	0	0	0	0	0	0	0	0	0	0	0	0	0	0	0	0	0	0	0
-0.0254235	-0.0513817	0.044027	0	gluQ	b0144	glutamyl-Q tRNA(Asp) synthetase	0
-0.133819	-0.0387999	-0.14456	0	glxK	b0514	glycerate 2-kinase 2	1	1	1	1	1	1	1	1	1	1	1	1	1	1	1	1	1	1	1	1	1	1	1	1	1	1	1	1	1	1	1	1	1	1	1	1	1	1	1	1	1	1	1
-0.107061	-0.0562916	-0.10197	0	glxR	b0509	tartronate semialdehyde reductase 2	1	1	1	1	1	1	1	1	1	1	1	1	1	1	1	1	1	1	1	1	1	1	1	1	1	1	1	1	1	1	1	1	1	1	1	1	1	1	1	1	1	1	1
-0.294469	-0.465588	-7.3591	1	glyA	b2551	serine hydroxymethyltransferase	1	1	1	1	1	1	1	1	1	1	1	0.996755	0.996755	0.996755	1	1	0.996755	0.996755	1	0.996755	0.996755	1	1	1	1	1	1	1	1	1	1	0.99892	0.999078	0.999057	1	1	0.999078	0.998919	1	0.999076	0.999065	1	1
NaN	NaN	NaN	0	glyQ	b3560	glycine--tRNA ligase subunit alpha	0
-6.94375	-6.86852	-6.8855	1	glyS	b3559	glycine--tRNA ligase subunit beta	0
-4.20151	-4.88115	-3.7526	1	glyT	b3978	tRNA-Gly	0
0.0668386	0.147053	0.18491	0	glyU	b2864	tRNA-Gly	0
-6.27653	-6.3021	-6.3886	1	glyV	b4163	tRNA-Gly	0
-6.27653	-6.3021	-6.3886	1	glyW	b1911	tRNA-Gly	0
-6.27653	-6.3021	-6.3886	1	glyX	b4164	tRNA-Gly	0
-6.27653	-6.3021	-6.3886	1	glyY	b4165	tRNA-Gly	0
0.0215131	0.047208	-0.1379	0	gmd	b2053	GDP-mannose 4,6-dehydratase	1	1	1	1	1	1	1	1	1	1	1	1	1	1	1	1	1	1	1	1	1	1	1	1	1	1	1	1	1	1	1	1	1	1	1	1	1	1	1	1	1	1	1
-3.84808	-2.21829	-0.66477	0	gmhB	b0200	D-glycero-beta-D-manno-heptose-1,7-bisphosphate 7-phosphatase	1	0	0	0	0	0	0	0	0	0	0	0	0	0	0	0	0	0	0	0	0	0	0	0	0	0	0	0	0	0	0	0	0	0	0	0	0	0	0	0	0	0	0
-9.16951	-9.09428	-8.6074	1	gmk	b3648	guanylate kinase	1	0	0	0	0	0	0	0	0	0	0	0	0	0	0	0	0	0	0	0	0	0	0	0	0	0	0	0	0	0	0	0	0	0	0	0	0	0	0	0	0	0	0
-0.184606	-0.0522399	-0.23716	0	gnd	b2029	6-phosphogluconate dehydrogenase, decarboxylating	1	1	1	1	1	1	1	1	1	1	1	1	1	1	1	1	1	1	1	1	1	1	1	1	1	1	1	1	1	1	1	0.999885	1	1	1	1	1	0.999911	1	1	1	1	1
0.0401785	-0.00256906	0.00056745	0	gnsA	b4517	putative phosphatidylethanolamine synthesis regulator GnsA	0
-0.148781	-0.198248	-0.010235	0	gntK	b3437	D-gluconate kinase, thermostable	1	1	1	1	1	1	1	1	1	1	1	1	1	1	1	1	1	1	1	1	1	1	1	1	1	1	1	1	1	1	1	1	1	1	1	1	1	1	1	1	1	1	1
-0.596978	-0.235313	-0.13037	0	gntR	b3438	DNA-binding transcriptional repressor GntR	0
-0.0327155	-0.0376171	0.003176	0	gntT	b3415	high-affinity gluconate transporter	1	1	1	1	1	1	1	1	1	1	1	1	1	1	1	1	1	1	1	1	1	1	1	1	1	1	1	1	1	1	1	1	1	1	1	1	1	1	1	1	1	1	1
-0.11844	0.0748168	0.22715	0	gntU	b4476	low-affinity gluconate transporter	1	1	1	1	1	1	1	1	1	1	1	1	1	1	1	1	1	1	1	1	1	1	1	1	1	1	1	1	1	1	1	1	1	1	1	1	1	1	1	1	1	1	1
-0.905551	-0.274303	0.070493	0	gor	b3500	glutathione reductase (NADPH)	1	1	1	1	1	1	1	1	1	1	1	1	1	1	1	1	1	1	1	1	1	1	1	1	1	1	1	1	1	1	1	1	1	1	1	1	1	1	1	1	1	1	1
-8.31677	-9.12663	-8.5804	1	gph	b3385	phosphoglycolate phosphatase	1	1	1	1	1	1	1	1	1	1	1	1	1	1	1	1	1	1	1	1	1	1	1	1	1	1	1	1	1	1	1	1	1	1	1	1	1	1	1	1	1	1	1
0.0761879	0.069042	-2.0219	0	gpmA	b0755	2,3-bisphosphoglycerate-dependent phosphoglycerate mutase	1	1	1	1	1	1	1	1	1	1	1	1	1	1	1	1	1	1	1	1	1	1	1	1	1	1	1	1	1	1	1	1	1	1	1	1	1	1	1	1	1	1	1
0.166014	-0.105879	0.13235	0	gpmM	b3612	2,3-bisphosphoglycerate-independent phosphoglycerate mutase	1	1	1	1	1	1	1	1	1	1	1	1	1	1	1	1	1	1	1	1	1	1	1	1	1	1	1	1	1	1	1	1	1	1	1	1	1	1	1	1	1	1	1
-0.417744	-0.197571	0.10333	0	gpp	b3779	guanosine-5'-triphosphate,3'-diphosphate phosphatase	1	1	1	1	1	1	1	1	1	1	1	1	1	1	1	1	1	1	1	1	1	1	1	1	1	1	1	1	1	1	1	1	1	1	1	1	1	1	1	1	1	1	1
0.0573139	0.110542	0.036409	0	gpr	b3001	L-glyceraldehyde 3-phosphate reductase	1	1	1	1	1	1	1	1	1	1	1	1	1	1	1	1	1	1	1	1	1	1	1	1	1	1	1	1	1	1	1	1	1	1	1	1	1	1	1	1	1	1	1
-0.083576	-0.830381	-0.85	0	gpsA	b3608	glycerol-3-phosphate dehydrogenase	1	1	1	1	1	1	1	1	1	1	1	0.997087	0.997087	0.997087	1	1	0.997087	0.997087	1	0.997087	0.997087	1	1	1	1	1	1	1	1	1	1	0.999698	0.999266	0.999494	1	1	0.99928	0.999687	1	0.999337	0.999672	1	1
-0.100506	0.0229903	0.33537	0	gpt	b0238	xanthine-guanine phsophoribosyltransferase	1	1	1	1	1	1	1	1	1	1	1	1	1	1	1	1	1	1	1	1	1	1	1	1	1	1	1	1	1	1	1	1	1	1	1	1	1	1	1	1	1	1	1
-0.02714	0.0578481	-0.026945	0	grcA	b2579	stress-induced alternate pyruvate formate-lyase subunit	1	1	1	1	1	1	1	1	1	1	1	1	1	1	1	1	1	1	1	1	1	1	1	1	1	1	1	1	1	1	1	1	1	1	1	1	1	1	1	1	1	1	1
0.0258858	0.170386	0.39592	0	greA	b3181	transcription elongation factor GreA	0
-0.0964615	-0.0432063	0.30525	0	greB	b3406	transcription elongation factor GreB	0
-3.78157	-2.24547	-3.1567	1	groL	b4143	chaperonin GroEL	0
-4.28808	-2.49304	-4.0986	1	groS	b4142	cochaperonin GroES	0
-0.417967	-0.145141	0.32918	0	grpE	b2614	nucleotide exchange factor GrpE	0
0.14674	0.044898	0.021361	0	grxA	b0849	reduced glutaredoxin 1	1	1	1	1	1	1	1	1	1	1	1	1	1	1	1	1	1	1	1	1	1	1	1	1	1	1	1	1	1	1	1	1	1	1	1	1	1	1	1	1	1	1	1
-0.0122696	0.0759163	0.043029	0	grxB	b1064	reduced glutaredoxin 2	1	1	1	1	1	1	1	1	1	1	1	1	1	1	1	1	1	1	1	1	1	1	1	1	1	1	1	1	1	1	1	1	1	1	1	1	1	1	1	1	1	1	1
-0.230828	-0.0739922	-0.13192	0	grxC	b3610	glutaredoxin 3	1	1	1	1	1	1	1	1	1	1	1	1	1	1	1	1	1	1	1	1	1	1	1	1	1	1	1	1	1	1	1	1	1	1	1	1	1	1	1	1	1	1	1
-0.331276	-0.140012	0.57996	0	grxD	b1654	glutaredoxin 4	1	1	1	1	1	1	1	1	1	1	1	1	1	1	1	1	1	1	1	1	1	1	1	1	1	1	1	1	1	1	1	1	1	1	1	1	1	1	1	1	1	1	1
-0.48546	0.436536	0.96018	0	gshA	b2688	glutamate--cysteine ligase	1	0	0	0	0	0	0	0	0	0	0	0	0	0	0	0	0	0	0	0	1	0	0	0	0	0	0	0	0	0	0	0	0	0	0	0	0	0	0	0	1	0	0
-0.362763	0.397899	0.81578	0	gshB	b2947	glutathione synthetase	1	0	0	0	0	0	0	0	0	0	0	0	0	0	0	0	0	0	0	0	1	0	0	0	0	0	0	0	0	0	0	0	0	0	0	0	0	0	0	0	1	0	0
0.0752591	0.0182465	0.36527	0	gsiA	b0829	glutathione ABC transporter ATP binding subunit GsiA	1	1	1	1	1	1	1	1	1	1	1	1	1	1	1	1	1	1	1	1	1	1	1	1	1	1	1	1	1	1	1	1	1	1	1	1	1	1	1	1	1	1	1
0.0819415	0.0566371	0.16274	0	gsiB	b0830	glutathione ABC transporter periplasmic binding protein	1	1	1	1	1	1	1	1	1	1	1	1	1	1	1	1	1	1	1	1	1	1	1	1	1	1	1	1	1	1	1	1	1	1	1	1	1	1	1	1	1	1	1
-0.0948195	-0.00756118	0.039535	0	gsiC	b0831	glutathione ABC transporter membrane subunit GsiC	1	1	1	1	1	1	1	1	1	1	1	1	1	1	1	1	1	1	1	1	1	1	1	1	1	1	1	1	1	1	1	1	1	1	1	1	1	1	1	1	1	1	1
-0.0912102	0.0401563	0.16485	0	gsiD	b0832	glutathione ABC transporter membrane subunit GsiD	1	1	1	1	1	1	1	1	1	1	1	1	1	1	1	1	1	1	1	1	1	1	1	1	1	1	1	1	1	1	1	1	1	1	1	1	1	1	1	1	1	1	1
-0.234568	-0.0794052	0.024745	0	gsk	b0477	inosine/guanosine kinase	1	1	1	1	1	1	1	1	1	1	1	1	1	1	1	1	1	1	1	1	1	1	1	1	1	1	1	1	1	1	1	1	1	1	1	1	1	1	1	1	1	1	1
0.071764	0.67604	0.19522	0	gss	b2988	fused glutathionylspermidine amidase/glutathionylspermidine synthetase	1	1	1	1	1	1	1	1	1	1	1	1	1	1	1	1	1	1	1	1	1	1	1	1	1	1	1	1	1	1	1	1	1	1	1	1	1	1	1	1	1	1	1
-0.138995	-0.00310524	-0.17274	0	gstA	b1635	glutathione S-transferase GstA	0
0.0367843	-0.0216567	0.17323	0	gstB	b0838	glutathione S-transferase GstB	0
-7.10183	-2.64956	-5.0196	1	guaA	b2507	GMP synthetase	1	0	0	0	0	0	0	0	0	0	0	0	0	0	0	0	0	0	0	0	0	0	0	0	0	0	0	0	0	0	0	0	0	0	0	0	0	0	0	0	0	0	0
-3.99082	-1.0145	-3.7727	1	guaB	b2508	inosine 5'-monophosphate dehydrogenase	1	1	1	1	1	1	1	1	1	1	1	0.999578	0.999578	0.999578	1	1	0.999578	0.999578	1	0.999578	0.999578	1	1	1	1	1	1	1	1	1	1	0.999889	0.999882	0.999886	1	1	0.999882	0.999889	1	0.999883	0.999889	1	1
0.0270234	0.13029	0.09974	0	guaC	b0104	GMP reductase	1	1	1	1	1	1	1	1	1	1	1	1	1	1	1	1	1	1	1	1	1	1	1	1	1	1	1	1	1	1	1	1	1	1	1	1	1	1	1	1	1	1	1
0.023455	-0.0893073	0.20927	0	guaD	b2883	guanine deaminase	1	1	1	1	1	1	1	1	1	1	1	1	1	1	1	1	1	1	1	1	1	1	1	1	1	1	1	1	1	1	1	1	1	1	1	1	1	1	1	1	1	1	1
-0.101604	-0.0455285	-0.056046	0	gudD	b2787	D-glucarate dehydratase	1	1	1	1	1	1	1	1	1	1	1	1	1	1	1	1	1	1	1	1	1	1	1	1	1	1	1	1	1	1	1	1	1	1	1	1	1	1	1	1	1	1	1
-0.0668109	-0.0510491	0.095465	0	gudP	b2789	galactarate/glucarate/glycerate transporter GudP	1	1	1	1	1	1	1	1	1	1	1	1	1	1	1	1	1	1	1	1	1	1	1	1	1	1	1	1	1	1	1	1	1	1	1	1	1	1	1	1	1	1	1
-0.229502	-0.258907	0.090741	0	gudX	b2788	glucarate dehydratase-related protein	1	1	1	1	1	1	1	1	1	1	1	1	1	1	1	1	1	1	1	1	1	1	1	1	1	1	1	1	1	1	1	1	1	1	1	1	1	1	1	1	1	1	1
-0.216539	0.0612739	-0.060579	0	gutM	b2706	DNA-binding transcriptional activator GutM	0
-0.133097	0.143451	0.11422	0	gutQ	b2708	D-arabinose 5-phosphate isomerase GutQ	1	1	1	1	1	1	1	1	1	1	1	1	1	1	1	1	1	1	1	1	1	1	1	1	1	1	1	1	1	1	1	1	1	1	1	1	1	1	1	1	1	1	1
-8.30418	-7.68188	-7.3008	1	gyrA	b2231	DNA gyrase subunit A	0
-7.39296	-7.31774	-7.3348	1	gyrB	b3699	DNA gyrase subunit B	0
-0.0709824	-0.016904	-0.05405	0	hcaT	b2536	putative 3-phenylpropionate transporter	1	1	1	1	1	1	1	1	1	1	1	1	1	1	1	1	1	1	1	1	1	1	1	1	1	1	1	1	1	1	1	1	1	1	1	1	1	1	1	1	1	1	1
0.100561	0.0269771	0.010783	0	hchA	b1967	protein/nucleic acid deglycase 1	1	1	1	1	1	1	1	1	1	1	1	1	1	1	1	1	1	1	1	1	1	1	1	1	1	1	1	1	1	1	1	1	1	1	1	1	1	1	1	1	1	1	1
0.0201671	0.0413705	-0.27869	0	hcp	b0873	protein S-nitrosylase	0
-0.0031445	-0.00876052	0.054998	0	hcr	b0872	NADH oxidoreductase	0
-0.0328524	0.0352354	-0.038557	0	hcxA	b0599	hydroxycarboxylate dehydrogenase A	0
-0.153752	0.155723	0.0085938	0	hcxB	b0801	hydroxycarboxylate dehydrogenase B	0
-2.86591	-0.385743	0.40439	0	hda	b2496	inibitor of reinitiation of DNA replication	0
-0.0273031	0.395285	0.074122	0	hdeA	b3510	HdeA monomer, chaperone active form	0
-0.121844	0.396907	-0.21376	0	hdeB	b3509	periplasmic acid stress chaperone	0
-0.0618278	-0.151708	0.047179	0	hdeD	b3511	acid-resistance membrane protein	0
-0.0815954	-0.218593	-0.99022	0	hdfR	b4480	DNA-binding transcriptional dual regulator HdfR	0
-0.0283119	-0.00356983	0.10301	0	hdhA	b1619	7-alpha-hydroxysteroid dehydrogenase	1	1	1	1	1	1	1	1	1	1	1	1	1	1	1	1	1	1	1	1	1	1	1	1	1	1	1	1	1	1	1	1	1	1	1	1	1	1	1	1	1	1	1
0.038417	0.0298175	-0.13297	0	helD	b0962	DNA helicase IV	0
NaN	NaN	NaN	0	hemA	b1210	glutamyl-tRNA reductase	1	0	0	0	0	0	0	0	0	0	0	0	0	0	0	0	0	0	0	0	0	0	0	0	0	0	0	0	0	0	0	0	0	0	0	0	0	0	0	0	0	0	0
-5.30782	-4.56296	-3.8041	1	hemB	b0369	porphobilinogen synthase	1	0	0	0	0	0	0	0	0	0	0	0	0	0	0	0	0	0	0	0	0	0	0	0	0	0	0	0	0	0	0	0	0	0	0	0	0	0	0	0	0	0	0
-5.85654	-6.76252	-5.6906	1	hemC	b3805	hydroxymethylbilane synthase	1	0	0	0	0	0	0	0	0	0	0	0	0	0	0	0	0	0	0	0	0	0	0	0	0	0	0	0	0	0	0	0	0	0	0	0	0	0	0	0	0	0	0
-4.13228	-4.8529	-3.7528	1	hemD	b3804	uroporphyrinogen-III synthase	1	0	0	0	0	0	0	0	0	0	0	0	0	0	0	0	0	0	0	0	0	0	0	0	0	0	0	0	0	0	0	0	0	0	0	0	0	0	0	0	0	0	0
-7.03245	-7.32029	-4.571	1	hemE	b3997	uroporphyrinogen decarboxylase	1	0	0	0	0	0	0	0	0	0	0	0	0	0	0	0	0	0	0	0	0	0	0	0	0	0	0	0	0	0	0	0	0	0	0	0	0	0	0	0	0	0	0
-0.0925196	0.0105575	-0.079657	0	hemF	b2436	coproporphyrinogen III oxidase	1	1	1	1	1	1	1	1	1	1	1	0.999955	0.999955	0.999955	1	1	0.999955	0.999955	1	0.999955	0.999955	1	1	1	1	1	1	1	1	1	1	0.999992	0.999988	0.999991	1	1	0.999988	0.999992	1	0.999989	0.999992	1	1
-0.243335	-3.96368	-0.75446	0	hemG	b3850	protoporphyrinogen oxidase	1	0	0	0	0	0	0	0	0	0	0	0	0	0	0	0	0	0	0	0	0	0	0	0	0	0	0	0	0	0	0	0	0	0	0	0	0	0	0	0	0	0	0
-4.98629	-1.54141	-3.4023	1	hemH	b0475	ferrochelatase	1	1	1	1	1	1	1	1	1	1	1	1	1	1	1	1	1	1	1	1	1	1	1	1	1	1	1	1	1	1	1	1	1	1	1	1	1	1	1	1	1	1	1
-3.54662	-0.689217	-2.4411	0	hemL	b0154	glutamate-1-semialdehyde aminotransferase	1	0	0	0	0	0	0	0	0	0	0	0	0	0	0	0	0	0	0	0	0	0	0	0	0	0	0	0	0	0	0	0	0	0	0	0	0	0	0	0	0	0	0
-0.0955265	-7.65396	-0.06915	0	hemN	b3867	coproporphyrinogen III dehydrogenase	1	1	1	1	1	1	1	1	1	1	1	1	1	1	1	1	1	1	1	1	1	1	1	1	1	1	1	1	1	1	1	1	1	1	1	1	1	1	1	1	1	1	1
-0.0534633	-0.0569579	-0.19121	0	hemX	b3803	PF04375 family protein HemX	0
-0.23203	-0.137345	-0.4222	0	hemY	b3802	protein HemY	0
-0.0905205	-0.248678	0.21635	0	hflC	b4175	regulator of FtsH protease	0
-5.36677	-3.73049	-9.0096	1	hflD	b1132	lysogenization regulator	0
-0.12392	-0.340559	0.3593	0	hflK	b4174	regulator of FtsH protease	0
-0.0986128	-0.419221	0.21863	0	hflX	b4173	ribosome rescue factor HflX	1	1	1	1	1	1	1	1	1	1	1	1	1	1	1	1	1	1	1	1	1	1	1	1	1	1	1	1	1	1	1	1	1	1	1	1	1	1	1	1	1	1	1
-2.64648	-3.70359	-1.3217	0	hfq	b4172	RNA-binding protein Hfq	0
-0.0344653	0.196938	-0.35295	0	hha	b0460	hemolysin expression modulating protein	0
-0.0223905	-0.33927	-0.40329	0	hinT	b1103	purine nucleoside phosphoramidase	1	1	1	1	1	1	1	1	1	1	1	1	1	1	1	1	1	1	1	1	1	1	1	1	1	1	1	1	1	1	1	1	1	1	1	1	1	1	1	1	1	1	1
-0.0723671	-0.00357762	-3.7704	1	hisA	b2024	1-(5-phosphoribosyl)-5-[(5- phosphoribosylamino)methylideneamino]imidazole-4- carboxamide isomerase	1	0	0	0	0	0	0	0	0	0	0	0	0	0	0	0	0	0	0	0	0	0	0	0	0	0	0	0	0	0	0	0	0	0	0	0	0	0	0	0	0	0	0
-0.00734946	0.0564763	-5.9762	1	hisB	b2022	imidazoleglycerol-phosphate dehydratase/histidinol-phosphatase	1	0	0	0	0	0	0	0	0	0	0	0	0	0	0	0	0	0	0	0	0	0	0	0	0	0	0	0	0	0	0	0	0	0	0	0	0	0	0	0	0	0	0
-0.104018	-0.0903232	-6.6145	1	hisC	b2021	histidinol-phosphate aminotransferase	1	0	0	0	0	0	0	0	0	0	0	0	0	0	0	0	0	0	0	0	0	0	0	0	0	0	0	0	0	0	0	0	0	0	0	0	0	0	0	0	0	0	0
-0.10814	-0.0105847	-4.6374	1	hisD	b2020	histidinal/histidinol dehydrogenase	1	0	0	0	0	0	0	0	0	0	0	0	0	0	0	0	0	0	0	0	0	0	0	0	0	0	0	0	0	0	0	0	0	0	0	0	0	0	0	0	0	0	0
-0.0327431	-0.0191951	-4.9689	1	hisF	b2025	imidazole glycerol phosphate synthase subunit HisF	1	0	0	0	0	0	0	0	0	0	0	0	0	0	0	0	0	0	0	0	0	0	0	0	0	0	0	0	0	0	0	0	0	0	0	0	0	0	0	0	0	0	0
-0.0120682	-0.098899	-1.973	0	hisG	b2019	ATP phosphoribosyltransferase	1	0	0	0	0	0	0	0	0	0	0	0	0	0	0	0	0	0	0	0	0	0	0	0	0	0	0	0	0	0	0	0	0	0	0	0	0	0	0	0	0	0	0
-0.122116	0.0296659	-6.3022	1	hisH	b2023	imidazole glycerol phosphate synthase subunit HisH	1	0	0	0	0	0	0	0	0	0	0	0	0	0	0	0	0	0	0	0	0	0	0	0	0	0	0	0	0	0	0	0	0	0	0	0	0	0	0	0	0	0	0
0.0763446	0.0304309	-0.45357	0	hisI	b2026	putative bifunctional phosphoribosyl-AMP cyclohydrolase/phosphoribosyl-ATP pyrophosphatase	1	0	0	0	0	0	0	0	0	0	0	0	0	0	0	0	0	0	0	0	0	0	0	0	0	0	0	0	0	0	0	0	0	0	0	0	0	0	0	0	0	0	0
-0.0391095	0.0166195	-0.35396	0	hisJ	b2309	histidine ABC transporter periplasmic binding protein	1	1	1	1	1	1	1	1	1	1	1	1	1	1	1	1	1	1	1	1	1	1	1	1	1	1	1	1	1	1	1	1	1	1	1	1	1	1	1	1	1	1	1
0.0200573	-0.00974866	-6.0688	1	hisL	b2018	his operon leader peptide	0
0.0292895	0.0750473	-0.56385	0	hisM	b2307	lysine/arginine/ornithine ABC transporter/histidine ABC transporter, membrane subunit HisM	1	1	1	1	1	1	1	1	1	1	1	1	1	1	1	1	1	1	1	1	1	1	1	1	1	1	1	1	1	1	1	1	1	1	1	1	1	1	1	1	1	1	1
-0.190891	-0.0477535	-0.57233	0	hisP	b2306	lysine/arginine/ornithine ABC transporter/histidine ABC transporter, ATP binding subunit	1	1	1	1	1	1	1	1	1	1	1	1	1	1	1	1	1	1	1	1	1	1	1	1	1	1	1	1	1	1	1	1	1	1	1	1	1	1	1	1	1	1	1
0.0209741	0.169056	-0.27235	0	hisQ	b2308	lysine/arginine/ornithine ABC transporter/histidine ABC transporter, membrane subunit HisQ	1	1	1	1	1	1	1	1	1	1	1	1	1	1	1	1	1	1	1	1	1	1	1	1	1	1	1	1	1	1	1	1	1	1	1	1	1	1	1	1	1	1	1
-8.00443	-7.75494	-7.9414	1	hisR	b3797	tRNA-His	0
-7.17849	-7.10326	-7.1203	1	hisS	b2514	histidine--tRNA ligase	0
-0.079169	0.143722	-0.11351	0	hmp	b2552	nitric oxide dioxygenase	1	1	1	1	1	1	1	1	1	1	1	1	1	1	1	1	1	1	1	1	1	1	1	1	1	1	1	1	1	1	1	1	1	1	1	1	1	1	1	1	1	1	1
-0.985611	-0.887523	-1.9616	0	hns	b1237	DNA-binding transcriptional dual regulator H-NS	0
0.0526904	-0.107331	0.098449	0	hofB	b0107	T2SSE family protein	0
-0.0502207	0.109686	0.027867	0	hofC	b0106	inner membrane protein HofC	0
-0.0472916	0.0158605	-0.16307	0	hofM	b3395	DNA utilization protein HofM	0
0.077015	0.130435	0.12514	0	hofN	b3394	DNA utilization protein HofN	0
0.0578554	0.0927745	0.18913	0	hofO	b3393	DNA utilization protein HofO	0
0.0291619	0.13889	-0.13502	0	hofP	b3392	DNA utilization protein HofP	0
0.0883471	0.00891668	-0.005983	0	hofQ	b3391	DNA utilization protein HofQ	0
0.0936426	0.0197789	0.026478	0	hokB	b4428	toxin HokB	0
0.00102352	-0.0341599	-0.016356	0	hokE	b4415	protein HokE	0
-6.21136	-6.04722	-6.1089	1	holA	b0640	DNA polymerase III subunit delta	0
-6.72309	-6.64786	-6.6649	1	holB	b1099	DNA polymerase III subunit delta'	0
-1.91452	-3.60832	-1.3605	0	holC	b4259	DNA polymerase III subunit chi	0
-6.28777	-7.19614	-4.3316	1	holD	b4372	DNA polymerase III subunit psi	0
0.0365465	0.179473	0.067285	0	holE	b1842	DNA polymerase III subunit theta	0
-1.19169	-2.51915	-2.094	0	hpf	b3203	ribosome hibernation-promoting factor	0
0.0237735	0.113422	0.16712	0	hprR	b1969	DNA-binding transcriptional dual regulator HprR	0
0.02084	0.0627543	0.33123	0	hprS	b1968	sensory histidine kinase HprS	0
-0.970032	0.0193835	0.43595	0	hpt	b0125	hypoxanthine phosphoribosyltransferase	1	1	1	1	1	1	1	1	1	1	1	1	1	1	1	1	1	1	1	1	1	1	1	1	1	1	1	1	1	1	1	1	1	1	1	1	1	1	1	1	1	1	1
-0.243687	-1.53366	-0.15727	0	hrpA	b1413	ATP-dependent RNA helicase HrpA	0
-0.0443457	-0.248296	0.10006	0	hrpB	b0148	putative ATP-dependent RNA helicase HrpB	0
-2.20883	-0.658763	-1.0066	0	hscA	b2526	iron-sulfur cluster biosynthesis chaperone HscA	0
-2.05386	-0.644283	-0.81827	0	hscB	b2527	co-chaperone for [Fe-S] cluster biosynthesis	0
-0.00565581	-0.0796533	-0.13229	0	hslJ	b1379	lipoprotein implicated in Novobiocin resistance	0
-0.42563	-0.211899	0.193	0	hslO	b3401	molecular chaperone Hsp33	0
-0.597646	-0.261062	0.34418	0	hslR	b3400	heat shock protein Hsp15	0
-0.0164088	0.0623285	0.083701	0	hslU	b3931	ATPase component of the HslVU protease	0
-0.0339124	0.135626	0.096434	0	hslV	b3932	peptidase component of the HslVU protease	0
-0.107401	0.10574	-0.25458	0	hspQ	b0966	heat shock protein, hemimethylated DNA-binding protein	0
-0.261357	-0.0364644	-0.22991	0	hsrA	b3754	putative transporter HsrA	0
-0.204949	-0.351586	-0.17349	0	htpG	b0473	chaperone protein HtpG	0
0.0322452	0.257659	0.13032	0	htpX	b1829	zinc dependent endoprotease	0
-0.370854	0.0537725	0.80522	0	hupA	b4000	DNA-binding protein HU-alpha	0
-0.237081	-0.143611	0.1881	0	hupB	b0440	DNA-binding protein HU-beta	0
-0.0443939	-0.17263	-0.14559	0	hxpA	b2293	hexitol phosphatase A	1	1	1	1	1	1	1	1	1	1	1	1	1	1	1	1	1	1	1	1	1	1	1	1	1	1	1	1	1	1	1	1	1	1	1	1	1	1	1	1	1	1	1
0.00503667	0.00188267	0.017896	0	hxpB	b1727	hexitol phosphatase B	1	1	1	1	1	1	1	1	1	1	1	1	1	1	1	1	1	1	1	1	1	1	1	1	1	1	1	1	1	1	1	1	1	1	1	1	1	1	1	1	1	1	1
0.104775	0.287898	0.19408	0	hyaA	b0972	hydrogenase 1 small subunit	1	1	1	1	1	1	1	1	1	1	1	1	1	1	1	1	1	1	1	1	1	1	1	1	1	1	1	1	1	1	1	1	1	1	1	1	1	1	1	1	1	1	1
0.116374	0.170174	0.038668	0	hyaB	b0973	hydrogenase 1 large subunit	1	1	1	1	1	1	1	1	1	1	1	1	1	1	1	1	1	1	1	1	1	1	1	1	1	1	1	1	1	1	1	1	1	1	1	1	1	1	1	1	1	1	1
-0.217572	0.0602702	0.0094775	0	hyaC	b0974	hydrogenase 1 cytochrome b subunit	1	1	1	1	1	1	1	1	1	1	1	1	1	1	1	1	1	1	1	1	1	1	1	1	1	1	1	1	1	1	1	1	1	1	1	1	1	1	1	1	1	1	1
-0.0871787	0.182402	0.06399	0	hyaD	b0975	putative hydrogenase 1 maturation protease HyaD	0
0.0833826	0.0892755	0.10389	0	hyaE	b0976	putative HyaA chaperone	0
-0.0866653	0.0535779	-0.34889	0	hyaF	b0977	protein HyaF	0
-0.0599889	0.0220068	0.12619	0	hybA	b2996	hydrogenase 2 iron-sulfur protein	1	1	1	1	1	1	1	1	1	1	1	1	1	1	1	1	1	1	1	1	1	1	1	1	1	1	1	1	1	1	1	1	1	1	1	1	1	1	1	1	1	1	1
-0.00578811	-0.0476205	-0.070207	0	hybB	b2995	hydrogenase 2 membrane subunit	1	1	1	1	1	1	1	1	1	1	1	1	1	1	1	1	1	1	1	1	1	1	1	1	1	1	1	1	1	1	1	1	1	1	1	1	1	1	1	1	1	1	1
0.0269392	0.101572	-0.032454	0	hybC	b2994	hydrogenase 2 large subunit	1	1	1	1	1	1	1	1	1	1	1	1	1	1	1	1	1	1	1	1	1	1	1	1	1	1	1	1	1	1	1	1	1	1	1	1	1	1	1	1	1	1	1
-0.0332059	0.0116816	0.039984	0	hybD	b2993	putative hydrogenase 2 maturation protease	0
-0.142138	-0.0579361	-0.075622	0	hybE	b2992	hydrogenase 2-specific chaperone	0
-0.0938452	-0.239521	0.004363	0	hybF	b2991	hydrogenase maturation protein HybF	0
-0.0933586	-0.133118	0.010538	0	hybG	b2990	hydrogenase 2 accessory protein	0
0.0131067	0.166874	-0.1727	0	hybO	b2997	hydrogenase 2 small subunit	1	1	1	1	1	1	1	1	1	1	1	1	1	1	1	1	1	1	1	1	1	1	1	1	1	1	1	1	1	1	1	1	1	1	1	1	1	1	1	1	1	1	1
-0.0938887	-0.0150243	-0.0095737	0	hycA	b2725	regulator of the transcriptional regulator FhlA	0
0.0464894	0.0923031	-0.0032363	0	hycB	b2724	formate hydrogenlyase subunit HycB	1	1	1	1	1	1	1	1	1	1	1	1	1	1	1	1	1	1	1	1	1	1	1	1	1	1	1	1	1	1	1	1	1	1	1	1	1	1	1	1	1	1	1
-0.0655771	0.0251841	0.18329	0	hycC	b2723	formate hydrogenlyase subunit HycC	1	1	1	1	1	1	1	1	1	1	1	1	1	1	1	1	1	1	1	1	1	1	1	1	1	1	1	1	1	1	1	1	1	1	1	1	1	1	1	1	1	1	1
-0.144105	0.024008	0.098646	0	hycD	b2722	formate hydrogenlyase subunit HycD	1	1	1	1	1	1	1	1	1	1	1	1	1	1	1	1	1	1	1	1	1	1	1	1	1	1	1	1	1	1	1	1	1	1	1	1	1	1	1	1	1	1	1
-0.212826	-0.192049	-0.0065559	0	hycE	b2721	formate hydrogenlyase subunit HycE	1	1	1	1	1	1	1	1	1	1	1	1	1	1	1	1	1	1	1	1	1	1	1	1	1	1	1	1	1	1	1	1	1	1	1	1	1	1	1	1	1	1	1
-0.0472533	-0.0321714	0.016981	0	hycF	b2720	formate hydrogenlyase subunit HycF	1	1	1	1	1	1	1	1	1	1	1	1	1	1	1	1	1	1	1	1	1	1	1	1	1	1	1	1	1	1	1	1	1	1	1	1	1	1	1	1	1	1	1
-0.049156	-0.112374	-0.19079	0	hycG	b2719	formate hydrogenlyase subunit HycG	1	1	1	1	1	1	1	1	1	1	1	1	1	1	1	1	1	1	1	1	1	1	1	1	1	1	1	1	1	1	1	1	1	1	1	1	1	1	1	1	1	1	1
-0.0858766	-0.0583651	0.047308	0	hycH	b2718	formate hydrogenlyase assembly protein	0
0.00268711	-0.0780581	0.059334	0	hycI	b2717	hydrogenase 3 maturation protease	0
-0.158508	-0.00939778	0.042348	0	hydN	b2713	putative electron transport protein HydN	0
0.0542587	0.0753627	0.11234	0	hyi	b0508	hydroxypyruvate isomerase	1	1	1	1	1	1	1	1	1	1	1	1	1	1	1	1	1	1	1	1	1	1	1	1	1	1	1	1	1	1	1	1	1	1	1	1	1	1	1	1	1	1	1
-0.00792117	0.0814091	0.11278	0	hypA	b2726	hydrogenase 3 nickel incorporation protein HypA	0
-0.132634	-0.279721	0.10013	0	hypB	b2727	hydrogenase isoenzymes nickel incorporation protein HypB	1	1	1	1	1	1	1	1	1	1	1	1	1	1	1	1	1	1	1	1	1	1	1	1	1	1	1	1	1	1	1	1	1	1	1	1	1	1	1	1	1	1	1
-0.0778498	0.0384286	-0.18151	0	hypC	b2728	hydrogenase 3 maturation protein HypC	0
-0.0214596	0.0608592	-0.021741	0	hypD	b2729	Fe-(CN)2CO cofactor assembly scaffold protein HypD	0
0.0271936	-0.0554965	0.0073391	0	hypE	b2730	hydrogenase maturation protein, carbamoyl dehydratase	0
0.082557	0.0497842	-0.18182	0	hypF	b2712	carbamoyltransferase HypF	0
-0.0892346	-0.0487577	0.051544	0	hyuA	b2873	phenylhydantoinase	1	1	1	1	1	1	1	1	1	1	1	1	1	1	1	1	1	1	1	1	1	1	1	1	1	1	1	1	1	1	1	1	1	1	1	1	1	1	1	1	1	1	1
0.0381788	0.0876529	0.17636	0	iaaA	b0828	isoaspartyl dipeptidase proenzyme	1	1	1	1	1	1	1	1	1	1	1	1	1	1	1	1	1	1	1	1	1	1	1	1	1	1	1	1	1	1	1	1	1	1	1	1	1	1	1	1	1	1	1
-0.763579	-0.186867	-0.65452	0	iadA	b4328	isoaspartyl dipeptidase	0
0.0474524	0.0903081	0.026502	0	iap	b2753	alkaline phosphatase isozyme conversion protein	0
-7.53128	-8.93548	-7.994	1	ibaG	b3190	acid stress protein IbaG	0
-0.137389	-0.099577	0.079196	0	ibpA	b3687	small heat shock protein IbpA	0
-0.00768831	0.0493223	0.049958	0	ibpB	b3686	small heat shock protein IbpB	0
-4.63317	0.151935	-2.3124	0	icd	b1136	isocitrate dehydrogenase	1	0	0	0	0	0	0	0	0	0	0	0	0	0	0	0	0	0	0	0	0	0	0	0	0	0	0	0	0	0	0	0	0	0	0	0	0	0	0	0	0	0	0
-0.125485	-0.134768	-0.55433	0	iclR	b4018	DNA-binding transcriptional repressor IclR	0
-0.103835	0.0223869	0.078671	0	idi	b2889	isopentenyl-diphosphate Delta-isomerase	1	1	1	1	1	1	1	1	1	1	1	1	1	1	1	1	1	1	1	1	1	1	1	1	1	1	1	1	1	1	1	1	1	1	1	1	1	1	1	1	1	1	1
-8.16524	-7.44588	-8.2746	1	igaA	b3398	inner membrane protein - inhibits the Rcs signaling pathway	0
-2.10447	-2.39113	-0.8844	0	ihfA	b1712	integration host factor subunit alpha	0
-0.408729	-2.72598	-0.90621	0	ihfB	b0912	integration host factor subunit beta	0
-6.78177	-6.70654	-6.7236	1	ileS	b0026	isoleucine--tRNA ligase	0
-7.64211	-7.76706	-3.4506	1	ileT	b3852	tRNA-Ile	0
-7.64211	-7.76706	-3.4506	1	ileU	b3277	tRNA-Ile	0
-7.64211	-7.76706	-3.4506	1	ileV	b0202	tRNA-Ile	0
-7.66464	-7.2278	-7.2448	1	ileX	b3069	tRNA-Ile	0
-7.66464	-7.58941	-7.6064	1	ileY	b2652	tRNA-Ile	0
-0.00431571	-0.206203	-8.3728	1	ilvA	b3772	threonine deaminase	1	1	1	1	1	1	1	1	1	1	1	1	1	1	1	1	1	1	1	1	1	1	1	1	1	1	1	1	1	1	1	1	1	1	1	1	1	1	1	1	1	1	1
-0.00554664	-0.0675436	-0.72266	0	ilvB	b3671	acetohydroxy acid synthase I subunit IlvB	1	1	1	1	1	1	1	1	1	1	1	1	1	1	1	1	1	1	1	1	1	1	1	1	1	1	1	1	1	1	1	1	1	1	1	1	1	1	1	1	1	1	1
-0.0609743	-0.0182828	-6.258	1	ilvC	b3774	ketol-acid reductoisomerase (NADP(+))	1	0	0	0	0	0	0	0	0	0	0	0	0	0	0	0	0	0	0	0	0	0	0	0	0	0	0	0	0	0	0	0	0	0	0	0	0	0	0	0	0	0	0
0.0210388	0.029266	-9.1365	1	ilvD	b3771	dihydroxy-acid dehydratase	1	0	0	0	0	0	0	0	0	0	0	0	0	0	0	0	0	0	0	0	0	0	0	0	0	0	0	0	0	0	0	0	0	0	0	0	0	0	0	0	0	0	0
-0.0361085	-0.0692813	-9.1269	1	ilvE	b3770	branched-chain-amino-acid aminotransferase	1	0	0	0	0	0	0	0	0	0	0	0	0	0	0	0	0	0	0	0	0	0	0	0	0	0	0	0	0	0	0	0	0	0	0	0	0	0	0	0	0	0	0
-0.0838596	-0.0283603	-1.9423	0	ilvG	b4488	acetolactate synthase II subunit IlvG, N-terminal fragment (pseudogene)	0
-0.063084	0.290855	-5.9257	1	ilvH	b0078	acetolactate synthase/acetohydroxybutanoate synthase, regulatory subunit	1	1	1	1	1	1	1	1	1	1	1	1	1	1	1	1	1	1	1	1	1	1	1	1	1	1	1	1	1	1	1	1	1	1	1	1	1	1	1	1	1	1	1
-0.23614	-0.082001	-5.2901	1	ilvI	b0077	acetolactate synthase/acetohydroxybutanoate synthase, catalytic subunit	1	1	1	1	1	1	1	1	1	1	1	1	1	1	1	1	1	1	1	1	1	1	1	1	1	1	1	1	1	1	1	1	1	1	1	1	1	1	1	1	1	1	1
0.0513845	0.0608656	-1.232	0	ilvL	b3766	ilvXGMEDA operon leader peptide	0
0.00703869	0.0124667	-6.3844	1	ilvM	b3769	acetolactate synthase II subunit IlvM	0
-0.149521	-0.0190269	-0.19766	0	ilvN	b3670	acetohydroxy acid synthase I subunit IlvN	1	1	1	1	1	1	1	1	1	1	1	1	1	1	1	1	1	1	1	1	1	1	1	1	1	1	1	1	1	1	1	1	1	1	1	1	1	1	1	1	1	1	1
-0.023284	-0.0595488	-0.72446	0	ilvY	b3773	DNA-binding transcriptional dual regulator IlvY	0
-0.121761	0.00294152	0.13922	0	inaA	b2237	putative lipopolysaccharide kinase InaA	0
-5.04977	-4.97454	-4.9916	1	infA	b0884	translation initiation factor IF-1	0
-8.2502	-6.40462	-7.2468	1	infB	b3168	translation initiation factor IF-2	0
-5.48323	-5.408	-5.425	1	infC	b1718	translation initiation factor IF-3	0
0.0806057	0.0294697	-0.12725	0	iprA	b0375	putative DNA-binding transcriptional regulator IprA	0
-0.0661229	-0.0454341	-0.14767	0	iraD	b4326	anti-adaptor protein IraD, inhibitor of sigma(S) proteolysis	0
0.00257958	0.0640496	0.076557	0	iraP	b0382	anti-adaptor protein for sigma(S) stabilization	0
-2.36477	-1.09257	-1.5555	0	iscA	b2528	iron-sulfur cluster insertion protein IscA	1	1	1	1	1	1	1	1	1	1	1	0.999999	0.999999	0.999999	1	1	0.999999	0.999999	1	0.999999	0.999999	1	1	1	1	1	1	1	1	1	1	1	1	1	0.999993	1	1	1	0.999993	1	0.999995	1	1
-3.69313	-0.574058	-2.0277	0	iscR	b2531	DNA-binding transcriptional dual regulator IscR	0
-1.17857	-0.51815	-0.99342	0	iscS	b2530	cysteine desulfurase	1	0	0	0	0	0	0	0	0	0	0	0	0	0	0	0	0	0	0	0	0	0	0	0	0	0	0	0	0	0	0	0	0	0	0	0	0	0	0	0	0	0	0
-2.9165	-0.996404	-1.1809	0	iscU	b2529	scaffold protein for iron-sulfur cluster assembly	1	1	1	1	1	1	1	1	1	1	1	0.999999	0.999999	0.999999	1	1	0.999999	0.999999	1	0.999999	0.999999	1	1	1	1	1	1	1	1	1	1	1	1	1	0.999993	1	1	1	0.999993	1	0.999995	1	1
-0.179407	0.0341469	-0.28885	0	iscX	b2524	accessory iron-sulfur cluster assembly protein IscX	0
-6.52028	-0.59283	-3.0372	1	ispA	b0421	geranyl diphosphate/farnesyl diphosphate synthase	1	0	0	0	0	0	0	0	0	0	0	0	0	0	0	0	0	0	0	0	0	0	0	0	0	0	0	0	0	0	0	0	0	0	0	0	0	0	0	0	0	0	0
-4.7926	-1.28724	-3.2148	1	ispB	b3187	all-trans-octaprenyl-diphosphate synthase	1	0	0	0	0	0	0	0	0	0	0	0	0	0	0	0	0	0	0	0	0	0	0	0	0	0	0	0	0	0	0	0	0	0	0	0	0	0	0	0	0	0	0
-8.14721	-5.31677	-4.4961	1	ispD	b2747	2-C-methyl-D-erythritol 4-phosphate cytidylyltransferase	1	0	0	0	0	0	0	0	0	0	0	0	0	0	0	0	0	0	0	0	0	0	0	0	0	0	0	0	0	0	0	0	0	0	0	0	0	0	0	0	0	0	0
-7.4105	-6.70654	-3.3654	1	ispE	b1208	4-(cytidine 5'-diphospho)-2-C-methyl-D-erythritol kinase	1	0	0	0	0	0	0	0	0	0	0	0	0	0	0	0	0	0	0	0	0	0	0	0	0	0	0	0	0	0	0	0	0	0	0	0	0	0	0	0	0	0	0
-4.12125	-2.25526	-2.4319	0	ispF	b2746	2-C-methyl-D-erythritol 2,4-cyclodiphosphate synthase	1	0	0	0	0	0	0	0	0	0	0	0	0	0	0	0	0	0	0	0	0	0	0	0	0	0	0	0	0	0	0	0	0	0	0	0	0	0	0	0	0	0	0
-4.43048	-0.900959	-3.3518	1	ispG	b2515	(E)-4-hydroxy-3-methylbut-2-enyl-diphosphate synthase (flavodoxin)	1	0	0	0	0	0	0	0	0	0	0	0	0	0	0	0	0	0	0	0	0	0	0	0	0	0	0	0	0	0	0	0	0	0	0	0	0	0	0	0	0	0	0
-6.12364	-2.85309	-6.6874	1	ispH	b0029	1-hydroxy-2-methyl-2-(E)-butenyl 4-diphosphate reductase	1	0	0	0	0	0	0	0	0	0	0	0	0	0	0	0	0	0	0	0	0	0	0	0	0	0	0	0	0	0	0	0	0	0	0	0	0	0	0	0	0	0	0
-8.39405	-8.31882	-8.3358	1	ispU	b0174	undecaprenyl diphosphate synthase	1	0	0	0	0	0	0	0	0	0	0	0	0	0	0	0	0	0	0	0	0	0	0	0	0	0	0	0	0	0	0	0	0	0	0	0	0	0	0	0	0	0	0
-0.0376965	-0.10736	0.052985	0	istR	b4616	small RNA IstR-2	0
-0.0376965	-0.10736	0.052985	0	istR	b4616	small regulatory RNA IstR-1	0
-0.0274813	-0.0117354	0.11333	0	ivy	b0220	periplasmic chaperone, inhibitor of vertebrate C-type lysozyme	0
0.00612701	0.0408908	-0.12463	0	katE	b1732	catalase II	1	1	1	1	1	1	1	1	1	1	1	1	1	1	1	1	1	1	1	1	1	1	1	1	1	1	1	1	1	1	1	1	1	1	1	1	1	1	1	1	1	1	1
-3.91051	-1.37076	-2.4214	0	katG	b3942	hydroperoxidase I	1	1	1	1	1	1	1	1	1	1	1	1	1	1	1	1	1	1	1	1	1	1	1	1	1	1	1	1	1	1	1	1	1	1	1	1	1	1	1	1	1	1	1
0.0858527	0.0887131	-0.07445	0	kbaY	b3137	tagatose-1,6-bisphosphate aldolase 1 subunit KbaY	1	1	1	1	1	1	1	1	1	1	1	1	1	1	1	1	1	1	1	1	1	1	1	1	1	1	1	1	1	1	1	1	1	1	1	1	1	1	1	1	1	1	1
0.0733357	-0.0203476	0.096344	0	kbaZ	b3132	tagatose-1,6-bisphosphate aldolase 1 subunit KbaZ	1	1	1	1	1	1	1	1	1	1	1	1	1	1	1	1	1	1	1	1	1	1	1	1	1	1	1	1	1	1	1	1	1	1	1	1	1	1	1	1	1	1	1
-0.606969	-0.715446	-0.39417	0	kbl	b3617	2-amino-3-ketobutyrate CoA ligase	1	1	1	1	1	1	1	1	1	1	1	1	1	1	1	1	1	1	1	1	1	1	1	1	1	1	1	1	1	1	1	1	1	1	1	1	1	1	1	1	1	1	1
-0.0248256	0.0106321	-0.11141	0	kbp	b2665	K(+) binding protein	0
0.0500426	0.0861448	0.23364	0	kch	b1250	K(+) channel Kch	1	1	1	1	1	1	1	1	1	1	1	1	1	1	1	1	1	1	1	1	1	1	1	1	1	1	1	1	1	1	1	1	1	1	1	1	1	1	1	1	1	1	1
0.0867186	0.0755797	-0.12715	0	kdgK	b3526	2-dehydro-3-deoxygluconokinase	1	1	1	1	1	1	1	1	1	1	1	1	1	1	1	1	1	1	1	1	1	1	1	1	1	1	1	1	1	1	1	1	1	1	1	1	1	1	1	1	1	1	1
0.0404657	-0.128254	-0.3197	0	kdgR	b1827	DNA-binding transcriptional repressor KdgR	0
0.0498756	0.128304	0.010498	0	kdgT	b3909	2-dehydro-3-deoxy-D-gluconate:H(+) symporter	1	1	1	1	1	1	1	1	1	1	1	1	1	1	1	1	1	1	1	1	1	1	1	1	1	1	1	1	1	1	1	1	1	1	1	1	1	1	1	1	1	1	1
0.069849	0.144947	0.098518	0	kdpA	b0698	K(+) transporting P-type ATPase subunit KdpA	1	1	1	1	1	1	1	1	1	1	1	1	1	1	1	1	1	1	1	1	1	1	1	1	1	1	1	1	1	1	1	1	1	1	1	1	1	1	1	1	1	1	1
0.064003	-0.0888986	0.1884	0	kdpB	b0697	K(+) transporting P-type ATPase subunit KdpB	1	1	1	1	1	1	1	1	1	1	1	1	1	1	1	1	1	1	1	1	1	1	1	1	1	1	1	1	1	1	1	1	1	1	1	1	1	1	1	1	1	1	1
-0.000632275	0.033005	-0.1332	0	kdpC	b0696	K(+) transporting P-type ATPase subunit KdpC	1	1	1	1	1	1	1	1	1	1	1	1	1	1	1	1	1	1	1	1	1	1	1	1	1	1	1	1	1	1	1	1	1	1	1	1	1	1	1	1	1	1	1
0.19217	0.0145304	0.1106	0	kdpD	b0695	sensory histidine kinase KdpD	0
-0.258375	-0.153991	0.021087	0	kdpE	b0694	DNA-binding transcriptional activator KdpE	0
-5.3585	-3.77019	-3.2801	1	kdsA	b1215	3-deoxy-D-manno-octulosonate 8-phosphate synthase	1	0	0	0	0	0	0	0	0	0	0	0	0	0	0	0	0	0	0	0	0	0	0	0	0	0	0	0	0	0	0	0	0	0	0	0	0	0	0	0	0	0	0
-6.96049	-6.88526	-6.9023	1	kdsB	b0918	3-deoxy-manno-octulosonate cytidylyltransferase	1	0	0	0	0	0	0	0	0	0	0	0	0	0	0	0	0	0	0	0	0	0	0	0	0	0	0	0	0	0	0	0	0	0	0	0	0	0	0	0	0	0	0
-7.32168	-6.98955	-7.2635	1	kdsC	b3198	3-deoxy-D-manno-octulosonate 8-phosphate phosphatase KdsC	1	0	0	0	0	0	0	0	0	0	0	0	0	0	0	0	0	0	0	0	0	0	0	0	0	0	0	0	0	0	0	0	0	0	0	0	0	0	0	0	0	0	0
-5.11163	-5.0364	-3.2533	1	kdsD	b3197	D-arabinose 5-phosphate isomerase KdsD	1	1	1	1	1	1	1	1	1	1	1	1	1	1	1	1	1	1	1	1	1	1	1	1	1	1	1	1	1	1	1	1	1	1	1	1	1	1	1	1	1	1	1
-0.0399369	-0.0267409	0.11296	0	kduD	b2842	putative 2-keto-3-deoxy-D-gluconate dehydrogenase	1	1	1	1	1	1	1	1	1	1	1	1	1	1	1	1	1	1	1	1	1	1	1	1	1	1	1	1	1	1	1	1	1	1	1	1	1	1	1	1	1	1	1
-0.0632812	-0.0330598	0.11314	0	kduI	b2843	5-dehydro-4-deoxy-D-glucuronate isomerase	1	1	1	1	1	1	1	1	1	1	1	1	1	1	1	1	1	1	1	1	1	1	1	1	1	1	1	1	1	1	1	1	1	1	1	1	1	1	1	1	1	1	1
0.0197918	-0.00215482	0.037778	0	kefB	b3350	K(+) : H(+) antiporter KefB	1	1	1	1	1	1	1	1	1	1	1	1	1	1	1	1	1	1	1	1	1	1	1	1	1	1	1	1	1	1	1	1	1	1	1	1	1	1	1	1	1	1	1
0.0233059	-0.166962	0.08488	0	kefC	b0047	K(+) : H(+) antiporter KefC	1	1	1	1	1	1	1	1	1	1	1	1	1	1	1	1	1	1	1	1	1	1	1	1	1	1	1	1	1	1	1	1	1	1	1	1	1	1	1	1	1	1	1
0.188077	0.131946	0.15336	0	kefF	b0046	regulator of KefC-mediated potassium transport and quinone oxidoreductase	1	1	1	1	1	1	1	1	1	1	1	1	1	1	1	1	1	1	1	1	1	1	1	1	1	1	1	1	1	1	1	1	1	1	1	1	1	1	1	1	1	1	1
-0.15295	-0.00173387	0.02142	0	kefG	b3351	protein required for KefB activity	0
-0.457968	-0.179049	-0.21432	0	kgtP	b2587	alpha-ketoglutarate:H(+) symporter	1	1	1	1	1	1	1	1	1	1	1	1	1	1	1	1	1	1	1	1	1	1	1	1	1	1	1	1	1	1	1	1	1	1	1	1	1	1	1	1	1	1	1
-0.177758	-0.135442	-0.083686	0	kup	b3747	K(+):H(+) symporter Kup	1	1	1	1	1	1	1	1	1	1	1	1	1	1	1	1	1	1	1	1	1	1	1	1	1	1	1	1	1	1	1	1	1	1	1	1	1	1	1	1	1	1	1
0.104393	0.123434	0.11815	0	lacY	b0343	lactose permease	1	1	1	1	1	1	1	1	1	1	1	1	1	1	1	1	1	1	1	1	1	1	1	1	1	1	1	1	1	1	1	1	1	1	1	1	1	1	1	1	1	1	1
-0.0533167	0.0417167	-0.16452	0	lacZ	b0344	beta-galactosidase	1	1	1	1	1	1	1	1	1	1	1	1	1	1	1	1	1	1	1	1	1	1	1	1	1	1	1	1	1	1	1	1	1	1	1	1	1	1	1	1	1	1	1
-0.278508	-0.175161	-0.0057898	0	lafU	b0230	flagellar system protein, promoterless fragment	0
0.00368946	-0.0859404	0.077448	0	lamB	b4036	maltose outer membrane channel/phage lambda receptor protein	1	1	1	1	1	1	1	1	1	1	1	1	1	1	1	1	1	1	1	1	1	1	1	1	1	1	1	1	1	1	1	1	1	1	1	1	1	1	1	1	1	1	1
-7.07635	-2.69483	-6.1677	1	lapA	b1279	lipopolysaccharide assembly protein A	0
-4.59434	-2.63107	-4.8127	1	lapB	b1280	lipopolysaccharide assembly protein B	0
0.238517	0.051788	-0.12671	0	ldcA	b1192	murein L,D-carboxypeptidase	1	1	1	1	1	1	1	1	1	1	1	1	1	1	1	1	1	1	1	1	1	1	1	1	1	1	1	1	1	1	1	1	1	1	1	1	1	1	1	1	1	1	1
0.0640113	0.220778	0.038728	0	ldcC	b0186	lysine decarboxylase 2	1	1	1	1	1	1	1	1	1	1	1	1	1	1	1	1	1	1	1	1	1	1	1	1	1	1	1	1	1	1	1	1	1	1	1	1	1	1	1	1	1	1	1
-0.172591	-0.177199	0.075258	0	ldhA	b1380	D-lactate dehydrogenase	1	1	1	1	1	1	1	1	1	1	1	1	1	1	1	1	1	1	1	1	1	1	1	1	1	1	1	1	1	1	1	1	1	1	1	1	1	1	1	1	1	1	1
0.0391227	-0.132191	0.114	0	ldrA	b4419	small toxic polypeptide LdrA	0
0.0453621	-0.114945	-0.075139	0	ldrB	b4421	small toxic polypeptide LdrB	0
0.0391227	-0.132191	0.114	0	ldrC	b4423	small toxic polypeptide LdrC	0
-0.0274682	0.165205	0.021231	0	ldrD	b4453	small toxic polypeptide LdrD	0
-0.0687452	-0.0702199	0.17677	0	ldtA	b1990	L,D-transpeptidase ErfK	1	1	1	1	1	1	1	1	1	1	1	1	1	1	1	1	1	1	1	1	1	1	1	1	1	1	1	1	1	1	1	1	1	1	1	1	1	1	1	1	1	1	1
0.0447642	-0.381381	0.12535	0	ldtB	b0819	L,D-transpeptidase YbiS	1	1	1	1	1	1	1	1	1	1	1	1	1	1	1	1	1	1	1	1	1	1	1	1	1	1	1	1	1	1	1	1	1	1	1	1	1	1	1	1	1	1	1
0.113146	-0.10815	-0.064278	0	ldtC	b1113	L,D-transpeptidase YcfS	1	1	1	1	1	1	1	1	1	1	1	1	1	1	1	1	1	1	1	1	1	1	1	1	1	1	1	1	1	1	1	1	1	1	1	1	1	1	1	1	1	1	1
0.097993	-0.0289115	0.16285	0	ldtD	b0925	L,D-transpeptidase LdtD	1	1	1	1	1	1	1	1	1	1	1	1	1	1	1	1	1	1	1	1	1	1	1	1	1	1	1	1	1	1	1	1	1	1	1	1	1	1	1	1	1	1	1
0.0059414	0.113975	0.076011	0	ldtE	b1678	L,D-transpeptidase LdtE	1	1	1	1	1	1	1	1	1	1	1	1	1	1	1	1	1	1	1	1	1	1	1	1	1	1	1	1	1	1	1	1	1	1	1	1	1	1	1	1	1	1	1
-3.62173	-6.33617	-3.5394	1	lepA	b2569	elongation factor 4	0
-8.77472	-8.07166	-8.7165	1	lepB	b2568	signal peptidase I	0
0.32256	-0.0527369	-7.1713	1	leuA	b0074	2-isopropylmalate synthase	1	0	0	0	0	0	0	0	0	0	0	0	0	0	0	0	0	0	0	0	0	0	0	0	0	0	0	0	0	0	0	0	0	0	0	0	0	0	0	0	0	0	0
0.153197	0.115256	-3.4702	1	leuB	b0073	3-isopropylmalate dehydrogenase	1	1	1	1	1	1	1	1	1	1	1	1	1	1	1	1	1	1	1	1	1	1	1	1	1	1	1	1	1	1	1	1	1	1	1	1	1	1	1	1	1	1	1
0.0294846	0.179522	-5.5795	1	leuC	b0072	3-isopropylmalate dehydratase subunit LeuC	1	0	0	0	0	0	0	0	0	0	0	0	0	0	0	0	0	0	0	0	0	0	0	0	0	0	0	0	0	0	0	0	0	0	0	0	0	0	0	0	0	0	0
-0.234797	-0.13935	-3.5663	1	leuD	b0071	3-isopropylmalate dehydratase subunit LeuD	1	0	0	0	0	0	0	0	0	0	0	0	0	0	0	0	0	0	0	0	0	0	0	0	0	0	0	0	0	0	0	0	0	0	0	0	0	0	0	0	0	0	0
0.131803	-0.0264999	-0.026276	0	leuE	b1798	leucine exporter	1	1	1	1	1	1	1	1	1	1	1	1	1	1	1	1	1	1	1	1	1	1	1	1	1	1	1	1	1	1	1	1	1	1	1	1	1	1	1	1	1	1	1
0.120052	0.13905	-0.31324	0	leuO	b0076	DNA-binding transcriptional dual regulator LeuO	0
-9.78466	-7.93909	-4.4432	1	leuQ	b4370	tRNA-Leu	0
-5.99087	-5.91564	-5.9327	1	leuS	b0642	leucine--tRNA ligase	0
-9.78466	-7.93909	-4.4432	1	leuT	b3798	tRNA-Leu	0
-4.02446	-4.6262	-4.3879	1	leuU	b3174	tRNA-Leu	0
-9.78466	-7.93909	-4.4432	1	leuV	b4368	tRNA-Leu	0
-8.64998	-8.57475	-8.5918	1	leuW	b0672	tRNA-Leu	0
-0.206935	-3.05518	0.81422	0	leuX	b4270	tRNA-Leu	0
-5.49121	-6.43965	-6.7611	1	leuZ	b1909	tRNA-Leu	0
-1.1258	-1.11492	-0.32179	0	lexA	b4043	DNA-binding transcriptional repressor LexA	0
-0.00498714	-0.0250654	-0.077705	0	lfhA	b0229	flagellar system protein, promoterless fragment	0
-0.00413513	0.103982	-0.035278	0	lgoD	b4358	L-galactonate oxidoreductase	1	1	1	1	1	1	1	1	1	1	1	1	1	1	1	1	1	1	1	1	1	1	1	1	1	1	1	1	1	1	1	1	1	1	1	1	1	1	1	1	1	1	1
-0.10673	-0.0196359	-0.05559	0	lgoR	b4357	putative DNA-binding transcriptional regulator LgoR	0
-7.97032	-7.8951	-7.9121	1	lgt	b2828	phosphatidylglycerol--prolipoprotein diacylglyceryl transferase	0
0.0162389	-0.0734491	0.01823	0	lhgO	b2660	L-2-hydroxyglutarate oxidase	1	1	1	1	1	1	1	1	1	1	1	1	1	1	1	1	1	1	1	1	1	1	1	1	1	1	1	1	1	1	1	1	1	1	1	1	1	1	1	1	1	1	1
-8.19827	-7.35273	-9.0252	1	ligA	b2411	DNA ligase	1	1	1	1	1	1	1	1	1	1	1	1	1	1	1	1	1	1	1	1	1	1	1	1	1	1	1	1	1	1	1	1	1	1	1	1	1	1	1	1	1	1	1
-0.221999	-0.119496	-0.34361	0	ligB	b3647	DNA ligase B	0
-2.29185	-0.0518912	-4.2616	1	lipA	b0628	lipoyl synthase	1	0	0	0	0	0	0	0	0	0	1	0	0	0	0	0	0	0	0	0	1	0	0	0	0	0	0	0	0	0	0	0	0	0	0	0	0	0	0	0	0	0	0
-2.23346	-0.00546097	-1.7127	0	lipB	b0630	lipoyl(octanoyl) transferase	1	1	1	1	1	1	1	1	1	1	1	1	1	1	1	1	1	1	1	1	1	1	1	1	1	1	1	1	1	1	1	1	1	1	1	1	1	1	1	1	1	1	1
-0.0844347	0.0565112	0.64182	0	livF	b3454	branched chain amino acid/phenylalanine ABC transporter ATP binding subunit LivF	1	1	1	1	1	1	1	1	1	1	1	1	1	1	1	1	1	1	1	1	1	1	1	1	1	1	1	1	1	1	1	1	1	1	1	1	1	1	1	1	1	1	1
0.0206237	0.01158	0.38884	0	livG	b3455	branched chain amino acid/phenylalanine ABC transporter ATP binding subunit LivG	1	1	1	1	1	1	1	1	1	1	1	1	1	1	1	1	1	1	1	1	1	1	1	1	1	1	1	1	1	1	1	1	1	1	1	1	1	1	1	1	1	1	1
-0.232836	0.0109128	0.45624	0	livH	b3457	branched chain amino acid/phenylalanine ABC transporter membrane subunit LivH	1	1	1	1	1	1	1	1	1	1	1	1	1	1	1	1	1	1	1	1	1	1	1	1	1	1	1	1	1	1	1	1	1	1	1	1	1	1	1	1	1	1	1
0.0132463	0.0185536	0.55087	0	livJ	b3460	branched chain amino acid/phenylalanine ABC transporter periplasmic binding protein	1	1	1	1	1	1	1	1	1	1	1	1	1	1	1	1	1	1	1	1	1	1	1	1	1	1	1	1	1	1	1	1	1	1	1	1	1	1	1	1	1	1	1
-0.0118618	0.117789	0.39235	0	livK	b3458	L-leucine/L-phenylalanine ABC transporter periplasmic binding protein	1	1	1	1	1	1	1	1	1	1	1	1	1	1	1	1	1	1	1	1	1	1	1	1	1	1	1	1	1	1	1	1	1	1	1	1	1	1	1	1	1	1	1
-0.103935	-0.0896062	0.49123	0	livM	b3456	branched chain amino acid/phenylalanine ABC transporter membrane subunit LivM	1	1	1	1	1	1	1	1	1	1	1	1	1	1	1	1	1	1	1	1	1	1	1	1	1	1	1	1	1	1	1	1	1	1	1	1	1	1	1	1	1	1	1
-0.0436541	0.0138835	0.12013	0	lldD	b3605	L-lactate dehydrogenase	1	1	1	1	1	1	1	1	1	1	1	1	1	1	1	1	1	1	1	1	1	1	1	1	1	1	1	1	1	1	1	1	1	1	1	1	1	1	1	1	1	1	1
0.0775232	-0.0126869	-0.22842	0	lldP	b3603	lactate/glycolate:H(+) symporter LldP	1	1	1	1	1	1	1	1	1	1	1	1	1	1	1	1	1	1	1	1	1	1	1	1	1	1	1	1	1	1	1	1	1	1	1	1	1	1	1	1	1	1	1
-0.11268	0.0342668	0.052831	0	lldR	b3604	DNA-binding transcriptional dual regulator LldR	0
-7.9658	-7.89057	-6.6793	1	lnt	b0657	apolipoprotein N-acyltransferase	1	1	1	1	1	1	1	1	1	1	1	1	1	1	1	1	1	1	1	1	1	1	1	1	1	1	1	1	1	1	1	1	1	1	1	1	1	1	1	1	1	1	1
-0.215512	-0.142109	0.016792	0	loiP	b2936	metalloprotease LoiP	0
-5.58293	-7.8783	-6.9265	1	lolA	b0891	outer membrane lipoprotein carrier protein	0
-6.44693	-6.18307	-6.2501	1	lolB	b1209	outer membrane lipoprotein LolB	0
-5.36716	-5.47881	-4.3298	1	lolC	b1116	lipoprotein release complex - inner membrane subunit	0
-9.156	-9.08077	-9.0978	1	lolD	b1117	lipoprotein release complex - ATP binding subunit	0
-7.85751	-7.78228	-7.7993	1	lolE	b1118	lipoprotein release complex - inner membrane subunit	0
-1.85382	-2.22091	-1.6484	0	lon	b0439	Lon protease	0
-6.43614	-6.04037	-4.205	1	lpcA	b0222	D-sedoheptulose 7-phosphate isomerase	1	0	0	0	0	0	0	0	0	0	0	0	0	0	0	0	0	0	0	0	0	0	0	0	0	0	0	0	0	0	0	0	0	0	0	0	0	0	0	0	0	0	0
-5.25836	-0.43088	-8.5501	1	lpd	b0116	lipoamide dehydrogenase	1	1	1	1	1	1	1	1	1	1	1	0.943957	0.943622	0.943603	1	1	0.943081	0.942814	1	0.940847	0.916693	1	1	1	1	1	1	1	1	1	1	0.99187	0.985814	0.989924	1	1	0.985929	0.991722	1	0.986437	0.9894	1	1
0.0389766	0.273426	0.3103	0	lplT	b2835	lysophospholipid transporter	1	1	1	1	1	1	1	1	1	1	1	1	1	1	1	1	1	1	1	1	1	1	1	1	1	1	1	1	1	1	1	1	1	1	1	1	1	1	1	1	1	1	1
0.00151412	-0.0557351	0.041329	0	lpoA	b3147	outer membrane lipoprotein - activator of MrcA activity	0
-0.0433365	-0.274415	-0.71421	0	lpoB	b1105	outer membrane lipoprotein - activator of MrcB activity	0
-0.0112166	-4.41079	-0.50672	0	lpp	b1677	murein lipoprotein	1	1	1	1	1	1	1	1	1	1	1	1	1	1	1	1	1	1	1	1	1	1	1	1	1	1	1	1	1	1	1	1	1	1	1	1	1	1	1	1	1	1	1
-3.27121	-2.71277	-3.2174	1	lptA	b3200	lipopolysaccharide transport system protein LptA	1	0	0	0	0	0	0	0	0	0	0	0	0	0	0	0	0	0	0	0	0	0	0	0	0	0	0	0	0	0	0	0	0	0	0	0	0	0	0	0	0	0	0
-7.54643	-7.4712	-7.4882	1	lptB	b3201	lipopolysaccharide transport system ATP binding protein	1	0	0	0	0	0	0	0	0	0	0	0	0	0	0	0	0	0	0	0	0	0	0	0	0	0	0	0	0	0	0	0	0	0	0	0	0	0	0	0	0	0	0
-0.449227	-0.297288	-1.1682	0	lptC	b3199	lipopolysaccharide transport system protein LptC	1	0	0	0	0	0	0	0	0	0	0	0	0	0	0	0	0	0	0	0	0	0	0	0	0	0	0	0	0	0	0	0	0	0	0	0	0	0	0	0	0	0	0
-3.72717	-6.4973	-0.20708	0	lptD	b0054	lipopolysaccharide assembly protein LptD	1	0	0	0	0	0	0	0	0	0	0	0	0	0	0	0	0	0	0	0	0	0	0	0	0	0	0	0	0	0	0	0	0	0	0	0	0	0	0	0	0	0	0
-5.14749	-5.14422	-5.0289	1	lptE	b0641	lipopolysaccharide assembly protein LptE	1	0	0	0	0	0	0	0	0	0	0	0	0	0	0	0	0	0	0	0	0	0	0	0	0	0	0	0	0	0	0	0	0	0	0	0	0	0	0	0	0	0	0
-7.79289	-7.71767	-7.5138	1	lptF	b4261	lipopolysaccharide transport system protein LptF	1	0	0	0	0	0	0	0	0	0	0	0	0	0	0	0	0	0	0	0	0	0	0	0	0	0	0	0	0	0	0	0	0	0	0	0	0	0	0	0	0	0	0
-7.79007	-7.14594	-7.2005	1	lptG	b4262	lipopolysaccharide transport system protein LptG	1	0	0	0	0	0	0	0	0	0	0	0	0	0	0	0	0	0	0	0	0	0	0	0	0	0	0	0	0	0	0	0	0	0	0	0	0	0	0	0	0	0	0
-8.03561	-7.31299	-7.1908	1	lpxA	b0181	UDP-N-acetylglucosamine acyltransferase	1	0	0	0	0	0	0	0	0	0	0	0	0	0	0	0	0	0	0	0	0	0	0	0	0	0	0	0	0	0	0	0	0	0	0	0	0	0	0	0	0	0	0
-6.02342	-6.36983	-6.2402	1	lpxB	b0182	lipid A disaccharide synthase	1	0	0	0	0	0	0	0	0	0	0	0	0	0	0	0	0	0	0	0	0	0	0	0	0	0	0	0	0	0	0	0	0	0	0	0	0	0	0	0	0	0	0
-5.65925	-5.58402	-5.601	1	lpxC	b0096	UDP-3-O-acyl-N-acetylglucosamine deacetylase	1	0	0	0	0	0	0	0	0	0	0	0	0	0	0	0	0	0	0	0	0	0	0	0	0	0	0	0	0	0	0	0	0	0	0	0	0	0	0	0	0	0	0
-9.7814	-9.70617	-9.2506	1	lpxD	b0179	UDP-3-O-(3-hydroxymyristoyl)glucosamine N-acyltransferase	1	0	0	0	0	0	0	0	0	0	0	0	0	0	0	0	0	0	0	0	0	0	0	0	0	0	0	0	0	0	0	0	0	0	0	0	0	0	0	0	0	0	0
-6.4017	-5.55526	-5.5956	1	lpxH	b0524	UDP-2,3-diacylglucosamine diphosphatase	1	0	0	0	0	0	0	0	0	0	0	0	0	0	0	0	0	0	0	0	0	0	0	0	0	0	0	0	0	0	0	0	0	0	0	0	0	0	0	0	0	0	0
-8.0904	-8.01517	-6.3163	1	lpxK	b0915	tetraacyldisaccharide 4'-kinase	1	0	0	0	0	0	0	0	0	0	0	0	0	0	0	0	0	0	0	0	0	0	0	0	0	0	0	0	0	0	0	0	0	0	0	0	0	0	0	0	0	0	0
-2.06919	-2.63318	-0.44928	0	lpxL	b1054	lauroyl acyltransferase	1	0	0	0	0	0	0	0	0	0	0	0	0	0	0	0	0	0	0	0	0	0	0	0	0	0	0	0	0	0	0	0	0	0	0	0	0	0	0	0	0	0	0
-1.17194	-0.509301	-0.25403	0	lpxM	b1855	myristoyl-acyl carrier protein-dependent acyltransferase	1	0	0	0	0	0	0	0	0	0	0	0	0	0	0	0	0	0	0	0	0	0	0	0	0	0	0	0	0	0	0	0	0	0	0	0	0	0	0	0	0	0	0
-0.170261	-0.159524	-0.078236	0	lpxP	b2378	palmitoleoyl acyltransferase	1	1	1	1	1	1	1	1	1	1	1	1	1	1	1	1	1	1	1	1	1	1	1	1	1	1	1	1	1	1	1	1	1	1	1	1	1	1	1	1	1	1	1
-0.0626118	-0.141591	0.20662	0	lpxT	b2174	Kdo2-lipid A phosphotransferase	1	1	1	1	1	1	1	1	1	1	1	1	1	1	1	1	1	1	1	1	1	1	1	1	1	1	1	1	1	1	1	1	1	1	1	1	1	1	1	1	1	1	1
-0.0894679	-0.135537	-0.22137	0	lrhA	b2289	DNA-binding transcriptional dual regulator LrhA	0
-0.0232397	-0.0850912	-1.6955	0	lrp	b0889	DNA-binding transcriptional dual regulator Lrp	0
-8.67581	-8.60058	-8.6176	1	lspA	b0027	lipoprotein signal peptidase	0
0.0709979	0.025263	0.14935	0	ltaE	b0870	low-specificity L-threonine aldolase	1	1	1	1	1	1	1	1	1	1	1	0.999998	0.999998	0.999998	1	1	0.999998	0.999998	1	0.999998	1	1	1	1	1	1	1	1	1	1	1	0.999999	0.999999	0.999999	1	1	0.999999	0.999999	1	0.999999	1	1	1
0.0461233	-0.0383044	0.0052707	0	luxS	b2687	S-ribosylhomocysteine lyase	1	0	0	0	0	0	0	0	0	0	0	0	0	0	0	0	0	0	0	0	0	0	0	0	0	0	0	0	0	0	0	0	0	0	0	0	0	0	0	0	0	0	0
0.0639526	0.11416	-3.8306	1	lysA	b2838	diaminopimelate decarboxylase	1	0	0	0	0	0	0	0	0	0	0	0	0	0	0	0	0	0	0	0	0	0	0	0	0	0	0	0	0	0	0	0	0	0	0	0	0	0	0	0	0	0	0
-0.10264	-0.00950894	0.65784	0	lysC	b4024	aspartate kinase III	1	1	1	1	1	1	1	1	1	1	1	1	1	1	1	1	1	1	1	1	1	1	1	1	1	1	1	1	1	1	1	1	1	1	1	1	1	1	1	1	1	1	1
-0.0690469	-0.0821657	0.3318	0	lysO	b0874	L-lysine exporter	1	1	1	1	1	1	1	1	1	1	1	1	1	1	1	1	1	1	1	1	1	1	1	1	1	1	1	1	1	1	1	1	1	1	1	1	1	1	1	1	1	1	1
0.0172865	2.84238	-0.20204	0	lysP	b2156	lysine:H(+) symporter	1	1	1	1	1	1	1	1	1	1	1	1	1	1	1	1	1	1	1	1	1	1	1	1	1	1	1	1	1	1	1	1	1	1	1	1	1	1	1	1	1	1	1
-0.00941134	-0.134308	-1.4769	0	lysR	b2839	DNA-binding transcriptional dual regulator LysR	0
-8.26243	-2.55686	-8.0448	1	lysS	b2890	lysine--tRNA ligase, constitutive	0
0.140171	0.0713576	0.20991	0	maa	b0459	maltose O-acetyltransferase	1	1	1	1	1	1	1	1	1	1	1	1	1	1	1	1	1	1	1	1	1	1	1	1	1	1	1	1	1	1	1	1	1	1	1	1	1	1	1	1	1	1	1
-0.0648587	0.0684762	0.0042105	0	macA	b0878	ABC-type tripartite efflux pump membrane fusion protein	0
0.0707794	0.0327845	-0.0063442	0	macB	b0879	ABC-type tripartite efflux pump ATP binding/membrane subunit	0
-0.0383352	-0.122721	0.080211	0	maeA	b1479	malate dehydrogenase, NAD-requiring	1	1	1	1	1	1	1	1	1	1	1	1	1	1	1	1	1	1	1	1	1	1	1	1	1	1	1	1	1	1	1	1	1	1	1	1	1	1	1	1	1	1	1
-0.161604	-0.344466	-0.043774	0	maeB	b2463	malate dehydrogenase	1	1	1	1	1	1	1	1	1	1	1	1	1	1	1	1	1	1	1	1	1	1	1	1	1	1	1	1	1	1	1	1	1	1	1	1	1	1	1	1	1	1	1
0.00251066	0.0599028	0.023617	0	mak	b0394	manno(fructo)kinase	1	1	1	1	1	1	1	1	1	1	1	1	1	1	1	1	1	1	1	1	1	1	1	1	1	1	1	1	1	1	1	1	1	1	1	1	1	1	1	1	1	1	1
-0.0212865	0.256736	-0.088242	0	malE	b4034	maltose ABC transporter periplasmic binding protein	1	1	1	1	1	1	1	1	1	1	1	1	1	1	1	1	1	1	1	1	1	1	1	1	1	1	1	1	1	1	1	1	1	1	1	1	1	1	1	1	1	1	1
-0.054256	0.116205	-0.24212	0	malF	b4033	maltose ABC transporter membrane subunit MalF	1	1	1	1	1	1	1	1	1	1	1	1	1	1	1	1	1	1	1	1	1	1	1	1	1	1	1	1	1	1	1	1	1	1	1	1	1	1	1	1	1	1	1
0.14477	0.426228	0.19686	0	malG	b4032	maltose ABC transporter membrane subunit MalG	1	1	1	1	1	1	1	1	1	1	1	1	1	1	1	1	1	1	1	1	1	1	1	1	1	1	1	1	1	1	1	1	1	1	1	1	1	1	1	1	1	1	1
-0.0668134	0.00171324	0.23202	0	malI	b1620	DNA-binding transcriptional repressor MalI	0
-0.205403	0.215205	-0.11405	0	malK	b4035	maltose ABC transporter ATP binding subunit	1	1	1	1	1	1	1	1	1	1	1	1	1	1	1	1	1	1	1	1	1	1	1	1	1	1	1	1	1	1	1	1	1	1	1	1	1	1	1	1	1	1	1
-0.0817041	-0.0130869	0.069709	0	malM	b4037	maltose regulon periplasmic protein	0
-0.000899209	-0.707771	0.062532	0	malP	b3417	maltodextrin phosphorylase	1	1	1	1	1	1	1	1	1	1	1	1	1	1	1	1	1	1	1	1	1	1	1	1	1	1	1	1	1	1	1	1	1	1	1	1	1	1	1	1	1	1	1
-0.0714901	-0.687995	-0.052371	0	malQ	b3416	4-alpha-glucanotransferase	1	1	1	1	1	1	1	1	1	1	1	1	1	1	1	1	1	1	1	1	1	1	1	1	1	1	1	1	1	1	1	1	1	1	1	1	1	1	1	1	1	1	1
-0.0774859	-0.00140242	-0.16837	0	malS	b3571	alpha-amylase	1	1	1	1	1	1	1	1	1	1	1	1	1	1	1	1	1	1	1	1	1	1	1	1	1	1	1	1	1	1	1	1	1	1	1	1	1	1	1	1	1	1	1
-0.0394648	0.306838	-0.14468	0	malT	b3418	DNA-binding transcriptional activator MalT	0
-0.0805355	-0.0491114	0.17355	0	malX	b1621	PTS enzyme IIBC component MalX	1	1	1	1	1	1	1	1	1	1	1	1	1	1	1	1	1	1	1	1	1	1	1	1	1	1	1	1	1	1	1	1	1	1	1	1	1	1	1	1	1	1	1
0.0550973	-0.0716604	-0.08719	0	malY	b1622	negative regulator of MalT activity/cystathionine beta-lyase	1	1	1	1	1	1	1	1	1	1	1	1	1	1	1	1	1	1	1	1	1	1	1	1	1	1	1	1	1	1	1	1	1	1	1	1	1	1	1	1	1	1	1
-0.0890118	0.223285	-0.050685	0	malZ	b0403	maltodextrin glucosidase	1	1	1	1	1	1	1	1	1	1	1	1	1	1	1	1	1	1	1	1	1	1	1	1	1	1	1	1	1	1	1	1	1	1	1	1	1	1	1	1	1	1	1
-0.704287	-0.364043	-0.00081848	0	manA	b1613	mannose-6-phosphate isomerase	1	1	1	1	1	1	1	1	1	1	1	1	1	1	1	1	1	1	1	1	1	1	1	1	1	1	1	1	1	1	1	1	1	1	1	1	1	1	1	1	1	1	1
-0.209964	-0.0841349	-0.2278	0	manX	b1817	mannose-specific PTS enzyme IIAB component	1	1	1	1	1	1	1	1	1	1	1	1	1	1	1	1	1	1	1	1	1	1	1	1	1	1	1	1	1	1	1	1	1	1	1	1	1	1	1	1	1	1	1
-0.162155	-0.00197153	0.088535	0	manY	b1818	mannose-specific PTS enzyme IIC component	1	1	1	1	1	1	1	1	1	1	1	1	1	1	1	1	1	1	1	1	1	1	1	1	1	1	1	1	1	1	1	1	1	1	1	1	1	1	1	1	1	1	1
-0.337109	-0.093273	0.17922	0	manZ	b1819	mannose-specific PTS enzyme IID component	1	1	1	1	1	1	1	1	1	1	1	1	1	1	1	1	1	1	1	1	1	1	1	1	1	1	1	1	1	1	1	1	1	1	1	1	1	1	1	1	1	1	1
-0.192029	-0.256553	-1.6868	0	maoP	b3764	macrodomain Ori protein	0
-6.7145	-2.2845	-2.026	0	map	b0168	methionine aminopeptidase	0
-0.0995248	-0.150528	0.099428	0	marA	b1531	DNA-binding transcriptional dual regulator MarA	0
0.102554	0.327771	0.33034	0	marB	b1532	multiple antibiotic resistance protein	0
-0.0388585	-0.00210874	0.010393	0	marC	b1529	inner membrane protein MarC	0
-0.0993049	-0.11796	0.020548	0	marR	b1530	DNA-binding transcriptional repressor MarR	0
-0.340945	0.0537528	-0.20414	0	matP	b0956	macrodomain Ter protein	0
0.056277	0.0222274	0.11252	0	mazG	b2781	nucleoside triphosphate pyrophosphohydrolase	1	1	1	1	1	1	1	1	1	1	1	1	1	1	1	1	1	1	1	1	1	1	1	1	1	1	1	1	1	1	1	1	1	1	1	1	1	1	1	1	1	1	1
-0.00497704	-0.139213	0.044928	0	mcaS	b4426	small regulatory RNA McaS	0
-0.0661411	-0.0472454	-0.017159	0	mcbA	b0806	DUF1471 domain-containing protein McbA	0
-0.0220815	-0.0462802	-0.017586	0	mdaB	b3028	NADPH:quinone oxidoreductase MdaB	1	1	1	1	1	1	1	1	1	1	1	1	1	1	1	1	1	1	1	1	1	1	1	1	1	1	1	1	1	1	1	1	1	1	1	1	1	1	1	1	1	1	1
0.148194	0.166094	-0.022343	0	mdfA	b0842	multidrug efflux pump MdfA/Na(+):H(+) antiporter/K(+):H(+) antiporter	1	1	1	1	1	1	1	1	1	1	1	1	1	1	1	1	1	1	1	1	1	1	1	1	1	1	1	1	1	1	1	1	1	1	1	1	1	1	1	1	1	1	1
-0.104261	0.060558	-0.094505	0	mdh	b3236	malate dehydrogenase	1	1	1	1	1	1	1	1	1	1	1	0.979891	0.979692	0.97968	1	1	0.97937	0.979212	1	0.978043	0.964832	1	1	1	1	1	1	1	1	1	1	0.996886	0.994807	0.996174	1	1	0.994809	0.99678	1	0.99484	0.995019	1	1
0.0416795	0.0428255	0.030327	0	mdlA	b0448	ABC transporter family protein MdlA	0
-0.039581	-0.150765	0.096805	0	mdlB	b0449	ABC transporter family protein MdlB	0
2.07333e-05	-0.0991939	0.076516	0	mdtA	b2074	multidrug efflux pump membrane fusion protein MdtA	0
0.0502774	0.0126156	0.1371	0	mdtB	b2075	multidrug efflux pump RND permease subunit MdtB	0
-0.00898549	-0.0216552	0.073245	0	mdtC	b2076	multidrug efflux pump RND permease subunit MdtC	0
-0.00784545	-0.0887613	0.03379	0	mdtD	b2077	putative multidrug efflux pump MdtD	0
-0.0404322	-0.222086	-0.36974	0	mdtE	b3513	multidrug efflux pump membrane fusion protein MdtE	0
-0.0472546	-0.0515462	0.08991	0	mdtF	b3514	multidrug efflux pump RND permease MdtF	0
0.103943	-0.0536863	0.015207	0	mdtG	b1053	efflux pump MdtG	0
-0.120461	-0.0256973	-0.05371	0	mdtH	b1065	multidrug efflux pump MdtH	0
-0.030229	-0.0179575	-0.039036	0	mdtI	b1599	multidrug/spermidine efflux pump membrane subunit MdtI	1	1	1	1	1	1	1	1	1	1	1	1	1	1	1	1	1	1	1	1	1	1	1	1	1	1	1	1	1	1	1	1	1	1	1	1	1	1	1	1	1	1	1
0.0268601	-0.0447072	0.13343	0	mdtJ	b1600	multidrug/spermidine efflux pump membrane subunit MdtJ	1	1	1	1	1	1	1	1	1	1	1	1	1	1	1	1	1	1	1	1	1	1	1	1	1	1	1	1	1	1	1	1	1	1	1	1	1	1	1	1	1	1	1
0.0228096	0.184422	-0.1694	0	mdtK	b1663	multidrug efflux pump MdtK	0
0.157761	0.228632	0.013503	0	mdtL	b3710	efflux pump MdtL	0
-0.15819	-0.0545165	-0.031268	0	mdtN	b4082	putative multidrug efflux pump membrane fusion protein	0
-0.0987568	0.137039	0.09897	0	mdtO	b4081	putative multidrug efflux pump subunit MdtO	0
-0.0860712	0.0848677	0.041144	0	mdtP	b4080	putative multidrug efflux pump outer membrane channel	0
0.00674888	-0.0809704	0.09387	0	mdtQ	b2139	putative multidrug resistance outer membrane protein MdtQ	0
0.0494104	-0.0688768	0.045383	0	melA	b4119	alpha-galactosidase	1	1	1	1	1	1	1	1	1	1	1	1	1	1	1	1	1	1	1	1	1	1	1	1	1	1	1	1	1	1	1	1	1	1	1	1	1	1	1	1	1	1	1
-0.351074	-0.301255	-0.43708	0	melR	b4118	DNA-binding transcriptional dual regulator MelR	0
-0.107513	-0.320252	0.050739	0	menA	b3930	1,4-dihydroxy-2-naphthoate octaprenyltransferase	1	0	0	0	0	0	0	0	0	0	0	0	0	0	0	0	0	0	0	0	0	0	0	0	0	0	0	0	0	0	0	0	0	0	0	0	0	0	0	0	0	0	0
0.0458985	-0.127218	0.090165	0	menB	b2262	1,4-dihydroxy-2-naphthoyl-CoA synthase	1	0	0	0	0	0	0	0	0	0	0	0	0	0	0	0	0	0	0	0	0	0	0	0	0	0	0	0	0	0	0	0	0	0	0	0	0	0	0	0	0	0	0
-0.177284	-0.314185	0.076566	0	menC	b2261	o-succinylbenzoate synthase	1	0	0	0	0	0	0	0	0	0	0	0	0	0	0	0	0	0	0	0	0	0	0	0	0	0	0	0	0	0	0	0	0	0	0	0	0	0	0	0	0	0	0
-1.50468	-0.249113	-0.24644	0	menD	b2264	2-succinyl-5-enolpyruvyl-6-hydroxy-3- cyclohexene-1-carboxylate synthase	1	0	0	0	0	0	0	0	0	0	0	0	0	0	0	0	0	0	0	0	0	0	0	0	0	0	0	0	0	0	0	0	0	0	0	0	0	0	0	0	0	0	0
-0.0571649	-0.0271973	0.11464	0	menE	b2260	o-succinylbenzoate--CoA ligase	1	0	0	0	0	0	0	0	0	0	0	0	0	0	0	0	0	0	0	0	0	0	0	0	0	0	0	0	0	0	0	0	0	0	0	0	0	0	0	0	0	0	0
-0.0704518	-0.281777	0.052489	0	menF	b2265	isochorismate synthase MenF	1	1	1	1	1	1	1	1	1	1	1	1	1	1	1	1	1	1	1	1	1	1	1	1	1	1	1	1	1	1	1	1	1	1	1	1	1	1	1	1	1	1	1
-0.122004	-0.192053	-0.18481	0	menH	b2263	2-succinyl-6-hydroxy-2, 4-cyclohexadiene-1-carboxylate synthase	1	0	0	0	0	0	0	0	0	0	0	0	0	0	0	0	0	0	0	0	0	0	0	0	0	0	0	0	0	0	0	0	0	0	0	0	0	0	0	0	0	0	0
-0.0570233	0.0851991	-0.19105	0	menI	b1686	1,4-dihydroxy-2-naphthoyl-CoA hydrolase	1	0	0	0	0	0	0	0	0	0	0	0	0	0	0	0	0	0	0	0	0	0	0	0	0	0	0	0	0	0	0	0	0	0	0	0	0	0	0	0	0	0	0
-0.626274	0.0527062	0.30401	0	mepA	b2328	peptidoglycan DD-endopeptidase/peptidoglycan LD-endopeptidase	1	1	1	1	1	1	1	1	1	1	1	0.999995	0.999995	0.999995	1	1	0.999995	0.999995	1	0.999995	0.999995	1	1	1	1	1	1	1	1	1	1	0.999999	0.999999	0.999999	1	1	0.999999	0.999999	1	0.999999	0.999999	1	1
-0.0191625	0.0192968	-0.12183	0	mepH	b1655	peptidoglycan DD-endopeptidase MepH	1	1	1	1	1	1	1	1	1	1	1	1	1	1	1	1	1	1	1	1	1	1	1	1	1	1	1	1	1	1	1	1	1	1	1	1	1	1	1	1	1	1	1
-0.00708154	0.139759	-0.12987	0	mepM	b1856	peptidoglycan DD-endopeptidase MepM	1	1	1	1	1	1	1	1	1	1	1	1	1	1	1	1	1	1	1	1	1	1	1	1	1	1	1	1	1	1	1	1	1	1	1	1	1	1	1	1	1	1	1
-0.0314379	-0.197564	-0.67881	0	mepS	b2175	peptidoglycan DD-endopeptidase/peptidoglycan LD-carboxypeptidase	1	1	1	1	1	1	1	1	1	1	1	1	1	1	1	1	1	1	1	1	1	1	1	1	1	1	1	1	1	1	1	1	1	1	1	1	1	1	1	1	1	1	1
0.011241	0.0800123	-2.602	0	metA	b4013	homoserine O-succinyltransferase	1	0	0	0	0	0	0	0	0	0	0	0	0	0	0	0	0	0	0	0	0	0	0	0	0	0	0	0	0	0	0	0	0	0	0	0	0	0	0	0	0	0	0
0.105441	-4.5614	-6.5065	1	metB	b3939	O-succinylhomoserine(thiol)-lyase/O- succinylhomoserine lyase	1	0	0	0	0	0	0	0	0	0	0	0	0	0	0	0	0	0	0	0	0	0	0	0	0	0	0	0	0	0	0	0	0	0	0	0	0	0	0	0	0	0	0
-0.0561486	-0.0451178	-2.2987	0	metC	b3008	cystathionine beta-lyase/L-cysteine desulfhydrase	1	1	1	1	1	1	1	1	1	1	1	1	1	1	1	1	1	1	1	1	1	1	1	1	1	1	1	1	1	1	1	1	1	1	1	1	1	1	1	1	1	1	1
-0.186482	-0.11291	-7.7151	1	metE	b3829	cobalamin-independent homocysteine transmethylase	1	1	1	1	1	1	1	1	1	1	1	1	1	1	1	1	1	1	1	1	1	1	1	1	1	1	1	1	1	1	1	1	1	1	1	1	1	1	1	1	1	1	1
0.00120508	0.0050747	-5.9755	1	metF	b3941	5,10-methylenetetrahydrofolate reductase	1	0	0	0	0	0	0	0	0	0	0	0	0	0	0	0	0	0	0	0	0	0	0	0	0	0	0	0	0	0	0	0	0	0	0	0	0	0	0	0	0	0	0
-5.08343	-5.56968	-5.9887	1	metG	b2114	methionine--tRNA ligase	0
-0.114064	-0.0844499	-0.0015599	0	metH	b4019	cobalamin-dependent methionine synthase	1	1	1	1	1	1	1	1	1	1	1	1	1	1	1	1	1	1	1	1	1	1	1	1	1	1	1	1	1	1	1	1	1	1	1	1	1	1	1	1	1	1	1
-0.145918	-0.177988	0.33283	0	metI	b0198	L-methionine/D-methionine ABC transporter membrane subunit	1	1	1	1	1	1	1	1	1	1	1	1	1	1	1	1	1	1	1	1	1	1	1	1	1	1	1	1	1	1	1	1	1	1	1	1	1	1	1	1	1	1	1
-1.76623	-2.05648	-0.24246	0	metJ	b3938	DNA-binding transcriptional repressor MetJ	0
-4.38978	-2.88592	-3.2441	1	metK	b2942	methionine adenosyltransferase	1	0	0	0	0	0	0	0	0	0	0	0	0	0	0	0	0	0	0	0	0	0	0	0	0	0	0	0	0	0	0	0	0	0	0	0	0	0	0	0	0	0	0
-0.0202782	-3.6931	-0.59971	0	metL	b3940	fused aspartate kinase/homoserine dehydrogenase 2	1	1	1	1	1	1	1	1	1	1	1	1	1	1	1	1	1	1	1	1	1	1	1	1	1	1	1	1	1	1	1	1	1	1	1	1	1	1	1	1	1	1	1
-0.173924	-0.0668194	0.1085	0	metN	b0199	L-methionine/D-methionine ABC transporter ATP binding subunit	1	1	1	1	1	1	1	1	1	1	1	1	1	1	1	1	1	1	1	1	1	1	1	1	1	1	1	1	1	1	1	1	1	1	1	1	1	1	1	1	1	1	1
-0.114747	0.000802749	0.28209	0	metQ	b0197	L-methionine/D-methionine ABC transporter membrane anchored binding protein	1	1	1	1	1	1	1	1	1	1	1	1	1	1	1	1	1	1	1	1	1	1	1	1	1	1	1	1	1	1	1	1	1	1	1	1	1	1	1	1	1	1	1
0.0376248	0.0620281	-1.0893	0	metR	b3828	DNA-binding transcriptional dual regulator MetR	0
-4.38348	-3.824	-5.0623	1	metV	b2816	tRNA-Met	0
-4.38348	-3.824	-5.0623	1	metW	b2815	tRNA-Met	0
-2.34755	-1.61277	-2.2925	0	metY	b3171	tRNA-Met	0
-4.38348	-3.824	-5.0623	1	metZ	b2814	tRNA-Met	0
-0.131646	-0.0899647	-0.75777	0	mfd	b1114	transcription-repair coupling factor	0
-0.254295	-0.197432	-0.057339	0	mglA	b2149	D-galactose/methyl-galactoside ABC transporter ATP binding subunit	1	1	1	1	1	1	1	1	1	1	1	1	1	1	1	1	1	1	1	1	1	1	1	1	1	1	1	1	1	1	1	1	1	1	1	1	1	1	1	1	1	1	1
-0.0434713	0.0380379	-0.029905	0	mglB	b2150	D-galactose/methyl-galactoside ABC transporter periplasmic binding protein	1	1	1	1	1	1	1	1	1	1	1	1	1	1	1	1	1	1	1	1	1	1	1	1	1	1	1	1	1	1	1	1	1	1	1	1	1	1	1	1	1	1	1
-0.0134449	0.0120338	0.017022	0	mglC	b2148	D-galactose/methyl-galactoside ABC transporter membrane subunit	1	1	1	1	1	1	1	1	1	1	1	1	1	1	1	1	1	1	1	1	1	1	1	1	1	1	1	1	1	1	1	1	1	1	1	1	1	1	1	1	1	1	1
-0.587689	-0.690219	0.50954	0	mgrB	b1826	PhoQ kinase inhibitor	0
-0.119994	-0.107764	-0.020394	0	mgsA	b0963	methylglyoxal synthase	1	1	1	1	1	1	1	1	1	1	1	1	1	1	1	1	1	1	1	1	1	1	1	1	1	1	1	1	1	1	1	1	1	1	1	1	1	1	1	1	1	1	1
-0.234975	-0.279806	0.061861	0	mgtA	b4242	Mg(2(+)) importing P-type ATPase	1	1	1	1	1	1	1	1	1	1	1	1	1	1	1	1	1	1	1	1	1	1	1	1	1	1	1	1	1	1	1	1	1	1	1	1	1	1	1	1	1	1	1
-0.124174	0.144014	-0.12967	0	mgtS	b4599	small protein MgtS	0
-0.398892	-0.655775	0.3106	0	miaA	b4171	tRNA dimethylallyltransferase	0
0.0500629	0.0629447	0.70656	0	miaB	b0661	isopentenyl-adenosine A37 tRNA methylthiolase	0
0.0379288	-0.0400948	-0.078066	0	micA	b4442	small regulatory RNA MicA	0
-0.168291	-0.0661006	-0.20048	0	micC	b4427	small regulatory RNA MicC	0
-0.121035	-0.0991422	0.25479	0	micF	b4439	small regulatory RNA MicF	0
-0.515144	-0.159854	-1.9794	0	minC	b1176	Z-ring positioning protein MinC	0
-0.523116	-0.221317	-1.4486	0	minD	b1175	Z-ring positioning protein MinD	0
-8.20125	-6.94878	-8.107	1	minE	b1174	Z-ring positioning protein MinE	0
-0.235623	-0.269265	-0.059567	0	mioC	b3742	flavoprotein MioC	0
0.0183539	0.24491	0.21636	0	mipA	b1782	scaffolding protein that interacts with murein polymerase and murein hydrolase	0
-0.21112	-0.19205	0.09058	0	mlaA	b2346	intermembrane phospholipid transport system - outer membrane lipoprotein MlaA	0
-0.410085	-0.248321	-0.15932	0	mlaB	b3191	intermembrane phospholipid transport system protein MlaB	0
-0.246112	-0.255746	-0.086826	0	mlaC	b3192	intermembrane phospholipid transport system - periplasmic binding protein	0
-0.190387	-0.232081	0.063214	0	mlaD	b3193	intermembrane phospholipid transport system, substrate binding protein MlaD	0
-0.240417	-0.383198	-0.02374	0	mlaE	b3194	intermembrane phospholipid transport system, integral membrane subunit MlaE	0
-0.668798	-0.107915	-0.013778	0	mlaF	b3195	intermembrane phospholipid transport system, ATP binding subunit MlaF	0
0.0936969	0.288686	-0.091651	0	mlc	b1594	DNA-binding transcriptional repressor Mlc	0
0.0478877	0.0430866	0.067323	0	mliC	b1639	inhibitor of c-type lysozyme, putative lipoprotein	0
0.00875857	-0.00725005	0.084405	0	mlrA	b2127	DNA-binding transcriptional activator MlrA	0
0.051081	0.143722	0.091651	0	mltA	b2813	membrane-bound lytic murein transglycosylase A	1	1	1	1	1	1	1	1	1	1	1	1	1	1	1	1	1	1	1	1	1	1	1	1	1	1	1	1	1	1	1	1	1	1	1	1	1	1	1	1	1	1	1
-0.151531	-0.226158	-0.01765	0	mltB	b2701	membrane-bound lytic murein transglycosylase B	1	1	1	1	1	1	1	1	1	1	1	1	1	1	1	1	1	1	1	1	1	1	1	1	1	1	1	1	1	1	1	1	1	1	1	1	1	1	1	1	1	1	1
-0.0209209	-0.0433883	-0.061405	0	mltC	b2963	membrane-bound lytic murein transglycosylase C	1	1	1	1	1	1	1	1	1	1	1	1	1	1	1	1	1	1	1	1	1	1	1	1	1	1	1	1	1	1	1	1	1	1	1	1	1	1	1	1	1	1	1
-0.0214189	0.298668	0.036035	0	mltD	b0211	membrane-bound lytic murein transglycosylase D	1	1	1	1	1	1	1	1	1	1	1	1	1	1	1	1	1	1	1	1	1	1	1	1	1	1	1	1	1	1	1	1	1	1	1	1	1	1	1	1	1	1	1
0.069386	0.0785989	-0.11398	0	mltF	b2558	membrane-bound lytic murein transglycosylase F	1	1	1	1	1	1	1	1	1	1	1	1	1	1	1	1	1	1	1	1	1	1	1	1	1	1	1	1	1	1	1	1	1	1	1	1	1	1	1	1	1	1	1
-8.58605	-7.3696	-7.0164	1	mltG	b1097	endolytic murein transglycosylase	1	1	1	1	1	1	1	1	1	1	1	1	1	1	1	1	1	1	1	1	1	1	1	1	1	1	1	1	1	1	1	1	1	1	1	1	1	1	1	1	1	1	1
-0.165073	0.0948144	-0.056365	0	mnaT	b1448	L-amino acid N-acyltransferase	1	1	1	1	1	1	1	1	1	1	1	1	1	1	1	1	1	1	1	1	1	1	1	1	1	1	1	1	1	1	1	1	1	1	1	1	1	1	1	1	1	1	1
-6.04764	-4.12713	-7.3592	1	mnmA	b1133	tRNA-specific 2-thiouridylase	0
-0.106796	0.0120295	-0.15746	0	mnmC	b2324	fused 5-methylaminomethyl-2-thiouridine-forming methyltransferase and FAD-dependent demodification enzyme	0
-0.625435	-0.39378	-0.21943	0	mnmE	b3706	5-carboxymethylaminomethyluridine-tRNA synthase GTPase subunit	0
-1.33136	-0.718429	-0.56946	0	mnmG	b3741	5-carboxymethylaminomethyluridine-tRNA synthase subunit MnmG	0
-0.665204	-0.0771638	-0.76735	0	mntH	b2392	Mn(2(+))/Fe(2(+)): H(+) symporter MntH	1	1	1	1	1	1	1	1	1	1	1	1	1	1	1	1	1	1	1	1	1	1	1	1	1	1	1	1	1	1	1	1	1	1	1	1	1	1	1	1	1	1	1
0.0635675	0.197454	0.1161	0	mntP	b1821	Mn(2(+)) exporter	1	1	1	1	1	1	1	1	1	1	1	1	1	1	1	1	1	1	1	1	1	1	1	1	1	1	1	1	1	1	1	1	1	1	1	1	1	1	1	1	1	1	1
0.0617439	0.0670025	0.048831	0	mntR	b0817	DNA-binding transcriptional dual regulator MntR	0
-0.169391	-0.0424011	0.0029808	0	mntS	b4705	small protein MntS	0
-0.264175	-0.170417	-0.080868	0	moaA	b0781	GTP 3',8'-cyclase	1	0	0	0	0	0	0	0	0	0	0	0	0	0	0	0	0	0	0	0	0	0	0	0	0	0	0	0	0	0	0	0	0	0	1	0	0	0	1	0	1	0	0
-0.341365	-0.254088	-0.090959	0	moaB	b0782	MoaB protein	0
-0.158276	0.136046	0.20594	0	moaC	b0783	cyclic pyranopterin monophosphate synthase	1	0	0	0	0	0	0	0	0	0	0	0	0	0	0	0	0	0	0	0	0	0	0	0	0	0	0	0	0	0	0	0	0	0	1	0	0	0	1	0	1	0	0
-0.200681	-0.126459	-0.040954	0	moaD	b0784	molybdopterin synthase sulfur carrier subunit	1	0	0	0	0	0	0	0	0	0	0	0	0	0	0	0	0	0	0	0	0	0	0	0	0	0	0	0	0	0	0	0	0	0	1	0	0	0	1	0	1	0	0
-0.19256	-0.10881	-0.038436	0	moaE	b0785	molybdopterin synthase catalytic subunit	1	0	0	0	0	0	0	0	0	0	0	0	0	0	0	0	0	0	0	0	0	0	0	0	0	0	0	0	0	0	0	0	0	0	1	0	0	0	1	0	1	0	0
-0.263612	-0.0694019	-0.072047	0	mobA	b3857	molybdenum cofactor guanylyltransferase	1	0	0	0	0	0	0	0	0	0	0	0	0	0	0	0	0	0	0	0	0	0	0	0	0	0	0	0	0	0	0	0	0	0	0	0	0	0	0	0	0	0	0
-0.122106	0.131891	0.22244	0	mobB	b3856	molybdopterin-guanine dinucleotide biosynthesis adaptor protein	1	1	1	1	1	1	1	1	1	1	1	1	1	1	1	1	1	1	1	1	1	1	1	1	1	1	1	1	1	1	1	1	1	1	1	1	1	1	1	1	1	1	1
-0.122747	-0.0441601	-0.10269	0	mocA	b2877	molybdenum cofactor cytidylyltransferase	1	0	0	0	0	0	0	0	0	0	0	0	0	0	0	0	0	0	0	0	0	0	0	0	0	0	0	0	0	0	0	0	0	0	0	0	0	0	0	0	0	0	0
-0.0193649	0.030421	0.13039	0	modA	b0763	molybdate ABC transporter periplasmic binding protein	1	1	1	1	1	1	1	1	1	1	1	1	1	1	1	1	1	1	1	1	1	1	1	1	1	1	1	1	1	1	1	1	1	1	1	1	1	1	1	1	1	1	1
-0.204517	-0.157525	-0.14146	0	modB	b0764	molybdate ABC transporter membrane subunit	1	1	1	1	1	1	1	1	1	1	1	1	1	1	1	1	1	1	1	1	1	1	1	1	1	1	1	1	1	1	1	1	1	1	1	1	1	1	1	1	1	1	1
-0.0147235	0.0171104	0.030701	0	modC	b0765	molybdate ABC transporter ATP binding subunit	1	1	1	1	1	1	1	1	1	1	1	1	1	1	1	1	1	1	1	1	1	1	1	1	1	1	1	1	1	1	1	1	1	1	1	1	1	1	1	1	1	1	1
-0.264631	0.0069899	-0.087175	0	modE	b0761	DNA-binding transcriptional dual regulator ModE	0
0.136629	0.247827	0.39817	0	modF	b0760	ABC family protein ModF	0
-0.420584	-0.128107	-0.02382	0	moeA	b0827	molybdopterin molybdotransferase	1	0	0	0	0	0	0	0	0	0	0	0	0	0	0	0	0	0	0	0	0	0	0	0	0	0	0	0	0	0	0	0	0	0	1	0	0	0	1	0	1	0	0
0.15387	0.0612719	0.22692	0	moeB	b0826	molybdopterin-synthase adenylyltransferase	1	0	0	0	0	0	0	0	0	0	0	0	0	0	0	0	0	0	0	0	0	0	0	0	0	0	0	0	0	0	0	0	0	0	1	0	0	0	1	0	1	0	0
-0.0295011	0.0999082	0.16277	0	mog	b0009	molybdopterin adenylyltransferase	1	0	0	0	0	0	0	0	0	0	0	0	0	0	0	0	0	0	0	0	0	0	0	0	0	0	0	0	0	0	0	0	0	0	1	0	0	0	1	0	1	0	0
0.0936426	0.0197789	0.026478	0	mokB	b1420	putative regulatory protein MokB	0
-0.342126	0.0569165	-0.081191	0	motA	b1890	motility protein A	0
-0.0672585	-0.104981	0.16264	0	motB	b1889	motility protein B	0
-0.611571	0.117803	-0.46315	0	mpaA	b1326	murein tripeptide amidase A	1	1	1	1	1	1	1	1	1	1	1	1	1	1	1	1	1	1	1	1	1	1	1	1	1	1	1	1	1	1	1	1	1	1	1	1	1	1	1	1	1	1	1
-0.0174875	-0.00808981	-0.1023	0	mpl	b4233	UDP-N-acetylmuramate--L-alanyl-gamma-D-glutamyl- meso-2,6-diaminoheptanedioate ligase	1	1	1	1	1	1	1	1	1	1	1	1	1	1	1	1	1	1	1	1	1	1	1	1	1	1	1	1	1	1	1	1	1	1	1	1	1	1	1	1	1	1	1
0.114515	0.298059	-0.083437	0	mppA	b1329	murein tripeptide ABC transporter periplasmic binding protein	1	1	1	1	1	1	1	1	1	1	1	1	1	1	1	1	1	1	1	1	1	1	1	1	1	1	1	1	1	1	1	1	1	1	1	1	1	1	1	1	1	1	1
-0.665012	-0.347519	0.23541	0	mprA	b2684	DNA-binding transcriptional repressor MprA	0
-1.05749	-1.62912	0.31072	0	mqo	b2210	malate:quinone oxidoreductase	1	1	1	1	1	1	1	1	1	1	1	1	1	1	1	1	1	1	1	1	1	1	1	1	1	1	1	1	1	1	1	1	1	1	1	1	1	1	1	1	1	1	1
-6.26033	-6.1851	-3.7097	1	mraY	b0087	phospho-N-acetylmuramoyl-pentapeptide- transferase	1	0	0	0	0	0	0	0	0	0	0	0	0	0	0	0	0	0	0	0	0	0	0	0	0	0	0	0	0	0	0	0	0	0	0	0	0	0	0	0	0	0	0
-6.3845	-6.90353	-6.3544	1	mraZ	b0081	DNA-binding transcriptional repressor MraZ	0
0.232547	0.086016	0.20804	0	mrcA	b3396	peptidoglycan glycosyltransferase/peptidoglycan DD-transpeptidase MrcA	1	1	1	1	1	1	1	1	1	1	1	1	1	1	1	1	1	1	1	1	1	1	1	1	1	1	1	1	1	1	1	1	1	1	1	1	1	1	1	1	1	1	1
-0.164825	-0.741264	-1.2491	0	mrcB	b0149	peptidoglycan glycosyltransferase/peptidoglycan DD-transpeptidase MrcB	1	1	1	1	1	1	1	1	1	1	1	1	1	1	1	1	1	1	1	1	1	1	1	1	1	1	1	1	1	1	1	1	1	1	1	1	1	1	1	1	1	1	1
-7.87521	-4.97835	-6.8119	1	mrdA	b0635	peptidoglycan DD-transpeptidase MrdA	1	0	0	0	0	0	0	0	0	0	0	0	0	0	0	0	0	0	0	0	0	0	0	0	0	0	0	0	0	0	0	0	0	0	0	0	0	0	0	0	0	0	0
-6.72487	-4.00039	-5.7291	1	mrdB	b0634	SEDS family protein MrdB	0
-8.92872	-6.51064	-6.9535	1	mreB	b3251	dynamic cytoskeletal protein MreB	0
-8.5433	-5.26506	-6.1783	1	mreC	b3250	cell shape determining protein MreC	0
-7.6748	-4.43277	-5.8876	1	mreD	b3249	cell shape determining protein MreD	0
-0.378539	-0.23599	-0.18116	0	mrp	b2113	P-loop NTPase family protein	0
-7.87545	-7.80022	-7.8172	1	msbA	b0914	ATP-binding lipopolysaccharide transport protein	1	0	0	0	0	0	0	0	0	0	0	0	0	0	0	0	0	0	0	0	0	0	0	0	0	0	0	0	0	0	0	0	0	0	0	0	0	0	0	0	0	0	0
-0.0219228	0.116174	0.013212	0	mscK	b0465	potassium dependent, small conductance mechanosensitive channel	1	1	1	1	1	1	1	1	1	1	1	1	1	1	1	1	1	1	1	1	1	1	1	1	1	1	1	1	1	1	1	1	1	1	1	1	1	1	1	1	1	1	1
-0.0435044	-0.0277934	0.058584	0	mscL	b3291	large conductance mechanosensitive channel	1	1	1	1	1	1	1	1	1	1	1	1	1	1	1	1	1	1	1	1	1	1	1	1	1	1	1	1	1	1	1	1	1	1	1	1	1	1	1	1	1	1	1
-0.126965	-0.0491108	-0.0024494	0	mscM	b4159	miniconductance mechanosensitive channel MscM	1	1	1	1	1	1	1	1	1	1	1	1	1	1	1	1	1	1	1	1	1	1	1	1	1	1	1	1	1	1	1	1	1	1	1	1	1	1	1	1	1	1	1
0.112813	-0.041496	0.033127	0	mscS	b2924	small conductance mechanosensitive channel MscS	1	1	1	1	1	1	1	1	1	1	1	1	1	1	1	1	1	1	1	1	1	1	1	1	1	1	1	1	1	1	1	1	1	1	1	1	1	1	1	1	1	1	1
-0.143215	-0.0782116	0.039834	0	msrA	b4219	methionine sulfoxide reductase A	1	1	1	1	1	1	1	1	1	1	1	1	1	1	1	1	1	1	1	1	1	1	1	1	1	1	1	1	1	1	1	1	1	1	1	1	1	1	1	1	1	1	1
-0.167489	0.0278748	0.26943	0	msrB	b1778	methionine sulfoxide reductase B	1	1	1	1	1	1	1	1	1	1	1	1	1	1	1	1	1	1	1	1	1	1	1	1	1	1	1	1	1	1	1	1	1	1	1	1	1	1	1	1	1	1	1
0.00652149	-0.103118	0.50803	0	msrC	b1832	free methionine-(R)-sulfoxide reductase	1	1	1	1	1	1	1	1	1	1	1	1	1	1	1	1	1	1	1	1	1	1	1	1	1	1	1	1	1	1	1	1	1	1	1	1	1	1	1	1	1	1	1
0.106233	0.0182465	0.006574	0	msrP	b1971	periplasmic protein-L-methionine sulfoxide reductase catalytic subunit	0
-0.0899022	-0.186678	0.2147	0	msrQ	b1972	periplasmic protein-L-methionine sulfoxide reductase heme binding subunit	0
-0.132688	-0.0111765	0.041533	0	msyB	b1051	acidic protein that suppresses heat sensitivity of a secY mutant	0
-0.239034	-0.071397	0.014642	0	mtfA	b1976	Mlc titration factor	0
-0.13033	0.0490259	-0.22512	0	mtgA	b3208	peptidoglycan glycosyltransferase MtgA	1	1	1	1	1	1	1	1	1	1	1	1	1	1	1	1	1	1	1	1	1	1	1	1	1	1	1	1	1	1	1	1	1	1	1	1	1	1	1	1	1	1	1
-0.0376213	0.0663108	0.066733	0	mtlA	b3599	mannitol-specific PTS enzyme IICBA component	1	1	1	1	1	1	1	1	1	1	1	1	1	1	1	1	1	1	1	1	1	1	1	1	1	1	1	1	1	1	1	1	1	1	1	1	1	1	1	1	1	1	1
-0.51689	-0.862495	0.12777	0	mtlD	b3600	mannitol-1-phosphate 5-dehydrogenase	1	1	1	1	1	1	1	1	1	1	1	1	1	1	1	1	1	1	1	1	1	1	1	1	1	1	1	1	1	1	1	1	1	1	1	1	1	1	1	1	1	1	1
0.0953944	-0.204114	-0.071577	0	mtlR	b3601	transcriptional repressor MtlR	0
-2.9048	-3.35929	-0.6726	0	mtn	b0159	5'-methylthioadenosine/S-adenosylhomocysteine nucleosidase	1	0	0	0	0	0	0	0	0	0	0	0	0	0	0	0	0	0	0	0	0	0	0	0	0	0	0	0	0	0	0	0	0	0	0	0	0	0	0	0	0	0	0
-0.104419	0.027925	-0.079994	0	mtr	b3161	tryptophan:H(+) symporter Mtr	1	1	1	1	1	1	1	1	1	1	1	1	1	1	1	1	1	1	1	1	1	1	1	1	1	1	1	1	1	1	1	1	1	1	1	1	1	1	1	1	1	1	1
-0.0432439	-0.101039	0.091799	0	mug	b3068	stationary phase mismatch/uracil DNA glycosylase	0
-5.86837	-2.17747	-1.6427	0	mukB	b0924	chromosome partitioning protein MukB	0
-4.89829	-2.0346	-1.4615	0	mukE	b0923	chromosome partitioning protein MukE	0
-7.17552	-2.31766	-1.4977	0	mukF	b0922	chromosome partitioning protein MukF	0
-7.10436	-7.02913	-7.0461	1	murA	b3189	UDP-N-acetylglucosamine 1-carboxyvinyltransferase	1	0	0	0	0	0	0	0	0	0	0	0	0	0	0	0	0	0	0	0	0	0	0	0	0	0	0	0	0	0	0	0	0	0	0	0	0	0	0	0	0	0	0
-6.64984	-7.40865	-9.196	1	murB	b3972	UDP-N-acetylenolpyruvoylglucosamine reductase	1	0	0	0	0	0	0	0	0	0	0	0	0	0	0	0	0	0	0	0	0	0	0	0	0	0	0	0	0	0	0	0	0	0	0	0	0	0	0	0	0	0	0
-7.96195	-7.88672	-7.2181	1	murC	b0091	UDP-N-acetylmuramate--L-alanine ligase	1	0	0	0	0	0	0	0	0	0	0	0	0	0	0	0	0	0	0	0	0	0	0	0	0	0	0	0	0	0	0	0	0	0	0	0	0	0	0	0	0	0	0
-8.20834	-8.13311	-7.8728	1	murD	b0088	UDP-N-acetylmuramoyl-L-alanine--D-glutamate ligase	1	0	0	0	0	0	0	0	0	0	0	0	0	0	0	0	0	0	0	0	0	0	0	0	0	0	0	0	0	0	0	0	0	0	0	0	0	0	0	0	0	0	0
-4.62333	-5.06999	-3.6726	1	murE	b0085	UDP-N-acetylmuramoyl-L-alanyl-D-glutamate--2, 6-diaminopimelate ligase	1	0	0	0	0	0	0	0	0	0	0	0	0	0	0	0	0	0	0	0	0	0	0	0	0	0	0	0	0	0	0	0	0	0	0	0	0	0	0	0	0	0	0
-5.7529	-4.37561	-5.9536	1	murF	b0086	D-alanyl-D-alanine-adding enzyme	1	0	0	0	0	0	0	0	0	0	0	0	0	0	0	0	0	0	0	0	0	0	0	0	0	0	0	0	0	0	0	0	0	0	0	0	0	0	0	0	0	0	0
-8.14319	-7.59969	-8.085	1	murG	b0090	N-acetylglucosaminyl transferase	1	0	0	0	0	0	0	0	0	0	0	0	0	0	0	0	0	0	0	0	0	0	0	0	0	0	0	0	0	0	0	0	0	0	0	0	0	0	0	0	0	0	0
-8.86279	-8.78756	-8.8046	1	murI	b3967	glutamate racemase	1	0	0	0	0	0	0	0	0	0	0	0	0	0	0	0	0	0	0	0	0	0	0	0	0	0	0	0	0	0	0	0	0	0	0	0	0	0	0	0	0	0	0
-7.91935	-9.05372	-6.916	1	murJ	b1069	putative lipid II flippase MurJ	1	0	0	0	0	0	0	0	0	0	0	0	0	0	0	0	0	0	0	0	0	0	0	0	0	0	0	0	0	0	0	0	0	0	0	0	0	0	0	0	0	0	0
-0.107596	-0.191518	-0.043658	0	murP	b2429	N-acetylmuramic acid-specific PTS enzyme IICB component/anhydro-N-acetylmuramic acid transporter	1	1	1	1	1	1	1	1	1	1	1	1	1	1	1	1	1	1	1	1	1	1	1	1	1	1	1	1	1	1	1	1	1	1	1	1	1	1	1	1	1	1	1
0.0115392	-0.0759906	-0.065779	0	murQ	b2428	N-acetylmuramic acid 6-phosphate etherase	1	1	1	1	1	1	1	1	1	1	1	1	1	1	1	1	1	1	1	1	1	1	1	1	1	1	1	1	1	1	1	1	1	1	1	1	1	1	1	1	1	1	1
-0.09586	-0.109219	0.041534	0	mutH	b2831	DNA mismatch repair protein MutH	0
-0.156516	-0.305825	-0.23865	0	mutL	b4170	DNA mismatch repair protein MutL	0
-0.0606245	0.0549583	0.066182	0	mutM	b3635	DNA-formamidopyrimidine glycosylase	0
0.0355211	-0.125731	0.31848	0	mutS	b2733	DNA mismatch repair protein MutS	0
0.0271015	0.153771	0.075405	0	mutT	b0099	8-oxo-dGTP diphosphatase	1	1	1	1	1	1	1	1	1	1	1	1	1	1	1	1	1	1	1	1	1	1	1	1	1	1	1	1	1	1	1	1	1	1	1	1	1	1	1	1	1	1	1
-0.00225725	-0.0586095	-0.011702	0	mutY	b2961	adenine DNA glycosylase	0
0.00297512	0.115888	0.091953	0	mzrA	b3096	modulator protein MzrA	0
0.0366081	-0.0244757	0.05796	0	nac	b1988	DNA-binding transcriptional dual regulator Nac	0
0.0246581	0.070146	-7.2875	1	nadA	b0750	quinolinate synthase	1	0	0	0	0	0	0	0	0	0	0	0	0	0	0	0	0	0	0	0	0	0	0	0	0	0	0	0	0	0	0	0	0	0	0	0	0	0	0	0	0	0	-1.01356e-11
-0.0837518	-0.0809704	-5.7515	1	nadB	b2574	L-aspartate oxidase	1	0	0	0	0	0	0	0	0	0	0	0	0	0	0	0	0	0	0	0	0	0	0	0	0	0	0	0	0	0	0	0	0	0	0	0	0	0	0	0	0	0	-1.01356e-11
0.0197082	0.115402	-6.5055	1	nadC	b0109	quinolinate phosphoribosyltransferase (decarboxylating)	1	0	0	0	0	0	0	0	0	0	0	0	0	0	0	0	0	0	0	0	0	0	0	0	0	0	0	0	0	0	0	0	0	0	0	0	0	0	0	0	0	0	-1.01356e-11
-5.16932	-4.79141	-5.7748	1	nadD	b0639	nicotinate-mononucleotide adenylyltransferase	1	0	0	0	0	0	0	0	0	0	0	0	0	0	0	0	0	0	0	0	0	3.78879e-11	0	0	0	0	0	0	0	0	0	0	0	0	0	0	0	0	0	0	0	0	0
-3.21736	-3.98379	-1.4059	0	nadE	b1740	NAD synthetase, NH3-dependent	1	0	0	0	0	0	0	0	0	0	0	0	0	0	0	0	0	0	0	0	0	3.78879e-11	0	0	0	0	0	0	0	0	0	0	0	0	0	0	0	0	0	0	0	0	0
-4.59362	-4.28249	-2.8507	0	nadK	b2615	NAD kinase	1	0	0	0	0	0	0	0	0	0	0	5.64711e-11	0	9.67435e-11	8.56366e-11	-2.61962e-11	-4.56539e-11	0	0	0	0	1.65537e-10	-3.65599e-10	-1.93863e-10	0	-6.16058e-10	-2.67993e-10	1.68689e-10	0	0	0	0	8.11643e-13	0	0	0	0	0	3.87973e-12	1.2452e-12	0	0	0
-0.219299	-0.20731	-0.038064	0	nadR	b4390	DNA-binding transcriptional repressor/NMN adenylyltransferase NadR	1	1	1	1	1	1	1	1	1	1	1	1	1	1	1	1	1	1	1	1	1	1	1	1	1	1	1	1	1	1	1	1	1	1	1	1	1	1	1	1	1	1	1
-0.366457	-0.503022	0.0095319	0	nagA	b0677	N-acetylglucosamine-6-phosphate deacetylase	1	1	1	1	1	1	1	1	1	1	1	1	1	1	1	1	1	1	1	1	1	1	1	1	1	1	1	1	1	1	1	1	1	1	1	1	1	1	1	1	1	1	1
-0.0838877	-0.303303	-0.11268	0	nagB	b0678	glucosamine-6-phosphate deaminase	1	1	1	1	1	1	1	1	1	1	1	1	1	1	1	1	1	1	1	1	1	1	1	1	1	1	1	1	1	1	1	1	1	1	1	1	1	1	1	1	1	1	1
-0.23549	-0.268909	-0.25167	0	nagC	b0676	DNA-binding transcriptional dual regulator NagC	0
-0.26327	-0.210743	-0.40685	0	nagE	b0679	N-acetylglucosamine specific PTS enzyme IIABC component	1	1	1	1	1	1	1	1	1	1	1	1	1	1	1	1	1	1	1	1	1	1	1	1	1	1	1	1	1	1	1	1	1	1	1	1	1	1	1	1	1	1	1
-0.0986716	0.040957	0.11398	0	nagK	b1119	N-acetyl-D-glucosamine kinase	1	1	1	1	1	1	1	1	1	1	1	1	1	1	1	1	1	1	1	1	1	1	1	1	1	1	1	1	1	1	1	1	1	1	1	1	1	1	1	1	1	1	1
-0.0455776	-0.206552	0.042268	0	nagZ	b1107	beta-N-acetylhexosaminidase	1	1	1	1	1	1	1	1	1	1	1	1	1	1	1	1	1	1	1	1	1	1	1	1	1	1	1	1	1	1	1	1	1	1	1	1	1	1	1	1	1	1	1
-0.000846392	-0.0644134	-0.041888	0	nanA	b3225	N-acetylneuraminate lyase	1	1	1	1	1	1	1	1	1	1	1	1	1	1	1	1	1	1	1	1	1	1	1	1	1	1	1	1	1	1	1	1	1	1	1	1	1	1	1	1	1	1	1
0.00586768	0.0873099	-0.013893	0	nanE	b3223	putative N-acetylmannosamine-6-phosphate epimerase	1	1	1	1	1	1	1	1	1	1	1	1	1	1	1	1	1	1	1	1	1	1	1	1	1	1	1	1	1	1	1	1	1	1	1	1	1	1	1	1	1	1	1
-0.176341	-0.0655491	-0.050139	0	nanK	b3222	N-acetylmannosamine kinase	1	1	1	1	1	1	1	1	1	1	1	1	1	1	1	1	1	1	1	1	1	1	1	1	1	1	1	1	1	1	1	1	1	1	1	1	1	1	1	1	1	1	1
0.00616825	0.0242996	-0.046249	0	nanM	b4310	N-acetylneuraminate mutarotase	0
-0.405552	-0.177555	-0.058791	0	nanR	b3226	DNA-binding transcriptional dual regulator NanR	0
-0.0251313	0.0588495	0.11363	0	nanS	b4309	N-acetyl-9-O-acetylneuraminate esterase	0
-0.236196	-0.0101915	0.002009	0	nanT	b3224	N-acetylneuraminate:H(+) symporter	1	1	1	1	1	1	1	1	1	1	1	1	1	1	1	1	1	1	1	1	1	1	1	1	1	1	1	1	1	1	1	1	1	1	1	1	1	1	1	1	1	1	1
0.156215	0.0106732	0.11615	0	napA	b2206	periplasmic nitrate reductase subunit NapA	1	1	1	1	1	1	1	1	1	1	1	1	1	1	1	1	1	1	1	1	1	1	1	1	1	1	1	1	1	1	1	1	1	1	1	1	1	1	1	1	1	1	1
0.0774334	-0.180219	-0.3492	0	napB	b2203	periplasmic nitrate reductase cytochrome c550 protein	1	1	1	1	1	1	1	1	1	1	1	1	1	1	1	1	1	1	1	1	1	1	1	1	1	1	1	1	1	1	1	1	1	1	1	1	1	1	1	1	1	1	1
0.0490567	-0.134079	-0.0061399	0	napC	b2202	periplasmic nitrate reductase cytochrome c protein	1	1	1	1	1	1	1	1	1	1	1	1	1	1	1	1	1	1	1	1	1	1	1	1	1	1	1	1	1	1	1	1	1	1	1	1	1	1	1	1	1	1	1
-0.0107654	-0.0469891	0.067812	0	napD	b2207	NapA signal peptide-binding chaperone NapD	0
0.192931	0.12883	-0.11559	0	napF	b2208	ferredoxin-type protein	0
0.0284881	-0.0160701	0.15167	0	napG	b2205	ferredoxin-type protein NapG	1	1	1	1	1	1	1	1	1	1	1	1	1	1	1	1	1	1	1	1	1	1	1	1	1	1	1	1	1	1	1	1	1	1	1	1	1	1	1	1	1	1	1
-0.0282264	0.0197475	0.034084	0	napH	b2204	ferredoxin-type protein NapH	1	1	1	1	1	1	1	1	1	1	1	1	1	1	1	1	1	1	1	1	1	1	1	1	1	1	1	1	1	1	1	1	1	1	1	1	1	1	1	1	1	1	1
0.0492565	0.0136801	-0.078125	0	narG	b1224	nitrate reductase A subunit alpha	1	1	1	1	1	1	1	1	1	1	1	1	1	1	1	1	1	1	1	1	1	1	1	1	1	1	1	1	1	1	1	1	1	1	1	1	1	1	1	1	1	1	1
0.0193519	0.0429987	0.044112	0	narH	b1225	nitrate reductase A subunit beta	1	1	1	1	1	1	1	1	1	1	1	1	1	1	1	1	1	1	1	1	1	1	1	1	1	1	1	1	1	1	1	1	1	1	1	1	1	1	1	1	1	1	1
0.0298971	0.0395583	0.21172	0	narI	b1227	nitrate reductase A subunit gamma	1	1	1	1	1	1	1	1	1	1	1	1	1	1	1	1	1	1	1	1	1	1	1	1	1	1	1	1	1	1	1	1	1	1	1	1	1	1	1	1	1	1	1
-0.106801	0.0471375	-0.12931	0	narJ	b1226	nitrate reductase 1 molybdenum cofactor assembly chaperone	1	1	1	1	1	1	1	1	1	1	1	1	1	1	1	1	1	1	1	1	1	1	1	1	1	1	1	1	1	1	1	1	1	1	1	1	1	1	1	1	1	1	1
-0.0375148	-0.00360587	0.19031	0	narK	b1223	nitrate:nitrite antiporter NarK	1	1	1	1	1	1	1	1	1	1	1	1	1	1	1	1	1	1	1	1	1	1	1	1	1	1	1	1	1	1	1	1	1	1	1	1	1	1	1	1	1	1	1
0.0412183	-0.0647284	-0.10215	0	narL	b1221	DNA-binding transcriptional dual regulator NarL	0
-0.158865	-0.102948	-0.15471	0	narP	b2193	DNA-binding transcriptional dual regulator NarP	0
-0.116374	-0.078872	-0.2468	0	narQ	b2469	sensory histidine kinase NarQ	0
0.0320326	-0.0729881	0.19514	0	narU	b1469	nitrate/nitrite transporter NarU	1	1	1	1	1	1	1	1	1	1	1	1	1	1	1	1	1	1	1	1	1	1	1	1	1	1	1	1	1	1	1	1	1	1	1	1	1	1	1	1	1	1	1
-0.0491491	0.101711	-0.28485	0	narW	b1466	NarW, putative private chaperone for NarZ nitrate reductase subunit	1	1	1	1	1	1	1	1	1	1	1	1	1	1	1	1	1	1	1	1	1	1	1	1	1	1	1	1	1	1	1	1	1	1	1	1	1	1	1	1	1	1	1
-0.0661644	-0.0370603	0.26368	0	narX	b1222	sensory histidine kinase NarX	0
-0.0792844	0.0850975	0.1083	0	narY	b1467	nitrate reductase Z subunit beta	1	1	1	1	1	1	1	1	1	1	1	1	1	1	1	1	1	1	1	1	1	1	1	1	1	1	1	1	1	1	1	1	1	1	1	1	1	1	1	1	1	1	1
-1.31418	-0.0616054	-5.2761	1	ndh	b1109	NADH:quinone oxidoreductase II	1	1	1	1	1	1	1	1	1	1	1	1	1	1	1	1	1	1	1	1	1	1	1	1	1	1	1	1	1	1	1	1	1	1	1	1	1	1	1	1	1	1	1
-0.484352	-0.15666	-1.5993	0	ndk	b2518	nucleoside diphosphate kinase	1	1	1	1	1	1	1	1	1	1	1	1	1	1	1	1	1	1	1	1	1	1	1	1	1	1	1	1	1	1	1	1	1	1	1	1	1	1	1	1	1	1	1
0.0366096	0.130137	0.093496	0	nei	b0714	endonuclease VIII	0
-0.701406	-0.0914905	-0.13185	0	nemA	b1650	N-ethylmaleimide reductase	0
-0.0249471	0.0137033	0.15483	0	nemR	b1649	DNA-binding transcriptional repressor NemR	0
-0.121559	0.0356468	0.070935	0	nepI	b3662	purine ribonucleoside exporter	1	1	1	1	1	1	1	1	1	1	1	1	1	1	1	1	1	1	1	1	1	1	1	1	1	1	1	1	1	1	1	1	1	1	1	1	1	1	1	1	1	1	1
0.0351139	-0.0397533	0.063587	0	nfeF	b3070	NADPH-dependent ferric chelate reductase	1	1	1	1	1	1	1	1	1	1	1	1	1	1	1	1	1	1	1	1	1	1	1	1	1	1	1	1	1	1	1	1	1	1	1	1	1	1	1	1	1	1	1
-0.0381314	-0.0145377	0.023765	0	nfeR	b3071	DNA-binding transcriptional repressor NfeR	0
-0.745685	-0.0702954	-0.06778	0	nfi	b3998	endonuclease V	0
0.0794005	0.0109481	0.11302	0	nfo	b2159	endonuclease IV	0
0.114533	0.0675992	0.040569	0	nfsA	b0851	NADPH-dependent nitroreductase NfsA	0
0.0102266	0.0993139	0.021167	0	nfsB	b0578	NAD(P)H nitroreductase NfsB	1	1	1	1	1	1	1	1	1	1	1	1	1	1	1	1	1	1	1	1	1	1	1	1	1	1	1	1	1	1	1	1	1	1	1	1	1	1	1	1	1	1	1
-0.579968	-0.211859	0.72042	0	nfuA	b3414	iron-sulfur cluster carrier protein NfuA	0
-0.0569972	-0.0104033	-0.18521	0	nhaA	b0019	Na(+):H(+) antiporter NhaA	1	1	1	1	1	1	1	1	1	1	1	1	1	1	1	1	1	1	1	1	1	1	1	1	1	1	1	1	1	1	1	1	1	1	1	1	1	1	1	1	1	1	1
0.162059	-0.329992	0.0035084	0	nhaB	b1186	Na(+):H(+) antiporter NhaB	1	1	1	1	1	1	1	1	1	1	1	1	1	1	1	1	1	1	1	1	1	1	1	1	1	1	1	1	1	1	1	1	1	1	1	1	1	1	1	1	1	1	1
-0.0425395	-0.0111759	0.1088	0	nhaR	b0020	DNA-binding transcriptional activator NhaR	0
-0.0906755	-0.0915185	-0.0036917	0	nhoA	b1463	arylamine N-acetyltransferase	1	1	1	1	1	1	1	1	1	1	1	1	1	1	1	1	1	1	1	1	1	1	1	1	1	1	1	1	1	1	1	1	1	1	1	1	1	1	1	1	1	1	1
-0.0183953	-0.0308838	-0.034173	0	nikA	b3476	Ni(2(+)) ABC transporter periplasmic binding protein	1	1	1	1	1	1	1	1	1	1	1	1	1	1	1	1	1	1	1	1	1	1	1	1	1	1	1	1	1	1	1	1	1	1	1	1	1	1	1	1	1	1	1
0.00849129	0.0344238	0.061452	0	nikB	b3477	Ni(2(+)) ABC transporter membrane subunit NikB	1	1	1	1	1	1	1	1	1	1	1	1	1	1	1	1	1	1	1	1	1	1	1	1	1	1	1	1	1	1	1	1	1	1	1	1	1	1	1	1	1	1	1
0.0494277	0.010267	0.118	0	nikC	b3478	Ni(2(+)) ABC transporter membrane subunit NikC	1	1	1	1	1	1	1	1	1	1	1	1	1	1	1	1	1	1	1	1	1	1	1	1	1	1	1	1	1	1	1	1	1	1	1	1	1	1	1	1	1	1	1
0.0423983	0.0301879	-0.1012	0	nikD	b3479	Ni(2(+)) ABC transporter ATP binding subunit NikD	1	1	1	1	1	1	1	1	1	1	1	1	1	1	1	1	1	1	1	1	1	1	1	1	1	1	1	1	1	1	1	1	1	1	1	1	1	1	1	1	1	1	1
-0.0821186	-0.0875273	-0.21725	0	nikE	b3480	Ni(2(+)) ABC transporter ATP binding subunit NikE	1	1	1	1	1	1	1	1	1	1	1	1	1	1	1	1	1	1	1	1	1	1	1	1	1	1	1	1	1	1	1	1	1	1	1	1	1	1	1	1	1	1	1
-0.00230037	0.0997649	0.27339	0	nikR	b3481	DNA-binding transcriptional repressor NikR	0
0.096667	0.164793	0.21894	0	nimR	b1790	DNA-binding transcriptional repressor NimR	0
-0.0206294	-0.200466	-0.17172	0	nimT	b1791	2-nitroimidazole exporter	0
-0.198968	-0.0783675	-0.37288	0	nirB	b3365	nitrite reductase catalytic subunit NirB	1	1	1	1	1	1	1	1	1	1	1	1	1	1	1	1	1	1	1	1	1	1	1	1	1	1	1	1	1	1	1	1	1	1	1	1	1	1	1	1	1	1	1
0.0352204	0.0744444	-2.488	0	nirC	b3367	nitrite transporter NirC	1	1	1	1	1	1	1	1	1	1	1	1	1	1	1	1	1	1	1	1	1	1	1	1	1	1	1	1	1	1	1	1	1	1	1	1	1	1	1	1	1	1	1
0.0822266	-0.0495373	-0.0074412	0	nirD	b3366	nitrite reductase subunit NirD	1	1	1	1	1	1	1	1	1	1	1	1	1	1	1	1	1	1	1	1	1	1	1	1	1	1	1	1	1	1	1	1	1	1	1	1	1	1	1	1	1	1	1
-0.0324885	0.0248328	0.18779	0	nlpA	b3661	lipoprotein-28	0
-0.042268	0.065915	-0.3426	0	nlpC	b1708	NlpC/P60 family lipoprotein NlpC	0
-0.11837	-0.321479	-0.62464	0	nlpD	b2742	murein hydrolase activator NlpD	0
0.0674909	0.0129944	0.1928	0	nlpE	b0192	lipoprotein NlpE	0
-1.55417	-2.6696	0.82326	0	nlpI	b3163	lipoprotein NlpI	0
-0.484281	-0.0147246	-0.2912	0	nnr	b4167	NAD(P)HX epimerase/NAD(P)HX dehydratase	1	1	1	1	1	1	1	1	1	1	1	1	1	1	1	1	1	1	1	1	1	1	1	1	1	1	1	1	1	1	1	1	1	1	1	1	1	1	1	1	1	1	1
-0.0975774	-0.131558	-0.010897	0	norR	b2709	DNA-binding transcriptional dual regulator NorR	0
-0.0537518	-0.0128606	-0.0023595	0	norV	b2710	anaerobic nitric oxide reductase flavorubredoxin	1	1	1	1	1	1	1	1	1	1	1	1	1	1	1	1	1	1	1	1	1	1	1	1	1	1	1	1	1	1	1	1	1	1	1	1	1	1	1	1	1	1	1
0.0221083	0.055647	-0.11776	0	norW	b2711	NADH:flavorubredoxin reductase	1	1	1	1	1	1	1	1	1	1	1	1	1	1	1	1	1	1	1	1	1	1	1	1	1	1	1	1	1	1	1	1	1	1	1	1	1	1	1	1	1	1	1
-0.133863	0.0661777	0.06537	0	npr	b3206	phosphorelay protein Npr	0
-6.36563	0.0898486	-4.3783	1	nrdA	b2234	ribonucleoside-diphosphate reductase 1 subunit alpha	1	1	1	1	1	1	1	1	1	1	1	1	1	1	1	1	1	1	1	1	1	1	1	1	1	1	1	1	1	1	1	1	1	1	1	1	1	1	1	1	1	1	1
-3.45206	-0.0399571	-3.2506	1	nrdB	b2235	ribonucleoside-diphosphate reductase 1 subunit beta	1	1	1	1	1	1	1	1	1	1	1	1	1	1	1	1	1	1	1	1	1	1	1	1	1	1	1	1	1	1	1	1	1	1	1	1	1	1	1	1	1	1	1
0.0469051	-0.148914	0.30762	0	nrdD	b4238	anaerobic ribonucleoside-triphosphate reductase	1	1	1	1	1	1	1	1	1	1	1	1	1	1	1	1	1	1	1	1	1	1	1	1	1	1	1	1	1	1	1	0.999993	1	1	1	1	1	0.999993	1	1	1	1	1
0.0349053	0.0239063	-0.03549	0	nrdE	b2675	ribonucleoside-diphosphate reductase 2 subunit alpha	1	1	1	1	1	1	1	1	1	1	1	1	1	1	1	1	1	1	1	1	1	1	1	1	1	1	1	1	1	1	1	1	1	1	1	1	1	1	1	1	1	1	1
0.075414	0.031532	0.33198	0	nrdF	b2676	ribonucleoside-diphosphate reductase 2 subunit beta	1	1	1	1	1	1	1	1	1	1	1	1	1	1	1	1	1	1	1	1	1	1	1	1	1	1	1	1	1	1	1	1	1	1	1	1	1	1	1	1	1	1	1
-0.648926	0.0171923	-0.43376	0	nrdG	b4237	anaerobic ribonucleoside-triphosphate reductase activating protein	1	1	1	1	1	1	1	1	1	1	1	1	1	1	1	1	1	1	1	1	1	1	1	1	1	1	1	1	1	1	1	1	1	1	1	1	1	1	1	1	1	1	1
0.18438	0.0586373	0.21624	0	nrdH	b2673	glutaredoxin-like protein	0
0.0965011	0.0232458	0.018965	0	nrdI	b2674	dimanganese-tyrosyl radical cofactor maintenance flavodoxin NrdI	0
-7.09175	-4.33578	-6.2899	1	nrdR	b0413	NrdR transcriptional repressor	0
-0.0986859	-0.0472454	-0.095213	0	nrfA	b4070	cytochrome c552 nitrite reductase	1	1	1	1	1	1	1	1	1	1	1	1	1	1	1	1	1	1	1	1	1	1	1	1	1	1	1	1	1	1	1	1	1	1	1	1	1	1	1	1	1	1	1
0.0387592	0.00258593	-0.098689	0	nrfB	b4071	periplasmic nitrite reductase penta-heme c-type cytochrome	1	1	1	1	1	1	1	1	1	1	1	1	1	1	1	1	1	1	1	1	1	1	1	1	1	1	1	1	1	1	1	1	1	1	1	1	1	1	1	1	1	1	1
-0.184302	-0.0470253	0.04978	0	nrfC	b4072	putative menaquinol-cytochrome c reductase 4Fe-4S subunit	1	1	1	1	1	1	1	1	1	1	1	1	1	1	1	1	1	1	1	1	1	1	1	1	1	1	1	1	1	1	1	1	1	1	1	1	1	1	1	1	1	1	1
0.0875742	0.034736	0.097125	0	nrfD	b4073	putative menaquinol-cytochrome c reductase subunit NrfD	1	1	1	1	1	1	1	1	1	1	1	1	1	1	1	1	1	1	1	1	1	1	1	1	1	1	1	1	1	1	1	1	1	1	1	1	1	1	1	1	1	1	1
0.14812	0.117914	-0.028199	0	nrfE	b4074	putative cytochrome c-type biogenesis protein NrfE	0
0.0680974	0.100792	0.0089999	0	nrfF	b4075	putative formate-dependent nitrite reductase complex subunit NrfF	0
0.0275111	-0.0030886	0.12274	0	nrfG	b4076	putative formate-dependent nitrite reductase complex subunit NrfG	0
-1.23463	-1.38611	-0.87098	0	nsrR	b4178	DNA-binding transcriptional repressor NsrR	0
-0.0991736	0.0475555	0.16947	0	nth	b1633	endonuclease III	0
-1.17141	-0.450631	-2.5942	0	nudB	b1865	dihydroneopterin triphosphate diphosphatase	1	1	1	1	1	1	1	1	1	1	1	1	1	1	1	1	1	1	1	1	1	1	1	1	1	1	1	1	1	1	1	1	1	1	1	1	1	1	1	1	1	1	1
-0.0243987	0.0295311	-0.086023	0	nudC	b3996	NADH pyrophosphatase	1	1	1	1	1	1	1	1	1	1	1	1	1	1	1	1	1	1	1	1	1	1	1	1	1	1	1	1	1	1	1	1	1	1	1	1	1	1	1	1	1	1	1
0.0184936	0.0443441	0.053046	0	nudE	b3397	ADP-sugar diphosphatase NudE	1	1	1	1	1	1	1	1	1	1	1	1	1	1	1	1	1	1	1	1	1	1	1	1	1	1	1	1	1	1	1	1	1	1	1	1	1	1	1	1	1	1	1
-0.1662	-0.0210032	0.029083	0	nudF	b3034	ADP-sugar pyrophosphatase	1	1	1	1	1	1	1	1	1	1	1	1	1	1	1	1	1	1	1	1	1	1	1	1	1	1	1	1	1	1	1	1	1	1	1	1	1	1	1	1	1	1	1
0.0971596	0.0521881	-0.0020105	0	nudG	b1759	5-hydroxy-CTP diphosphatase	1	1	1	1	1	1	1	1	1	1	1	1	1	1	1	1	1	1	1	1	1	1	1	1	1	1	1	1	1	1	1	1	1	1	1	1	1	1	1	1	1	1	1
-0.0219458	-0.00247019	0.013594	0	nudI	b2251	pyrimidine deoxynucleotide diphosphatase NudI	1	1	1	1	1	1	1	1	1	1	1	1	1	1	1	1	1	1	1	1	1	1	1	1	1	1	1	1	1	1	1	1	1	1	1	1	1	1	1	1	1	1	1
0.0620936	-0.118189	0.019351	0	nudJ	b1134	phosphatase NudJ	1	1	1	1	1	1	1	1	1	1	1	1	1	1	1	1	1	1	1	1	1	1	1	1	1	1	1	1	1	1	1	1	1	1	1	1	1	1	1	1	1	1	1
-0.0139735	-0.0269151	-0.058378	0	nudK	b2467	GDP-mannose hydrolase	1	1	1	1	1	1	1	1	1	1	1	1	1	1	1	1	1	1	1	1	1	1	1	1	1	1	1	1	1	1	1	1	1	1	1	1	1	1	1	1	1	1	1
-0.00350685	0.0542967	-0.059372	0	nudL	b1813	putative NUDIX hydrolase with low 3-phosphohydroxypyruvate phosphatase activity	1	1	1	1	1	1	1	1	1	1	1	1	1	1	1	1	1	1	1	1	1	1	1	1	1	1	1	1	1	1	1	1	1	1	1	1	1	1	1	1	1	1	1
-1.04087	-0.0501917	-0.17301	0	nuoA	b2288	NADH:quinone oxidoreductase subunit A	1	1	1	1	1	1	1	1	1	1	1	0.896821	0.895793	0.895734	1	1	0.894134	0.893317	1	0.887288	0.819127	1	1	1	1	1	1	1	1	1	1	0.983242	0.973335	0.980049	1	1	0.973326	0.982739	1	0.973403	0.973858	1	1
-1.01682	0.0902116	-0.062269	0	nuoB	b2287	NADH:quinone oxidoreductase subunit B	1	1	1	1	1	1	1	1	1	1	1	0.896821	0.895793	0.895734	1	1	0.894134	0.893317	1	0.887288	0.819127	1	1	1	1	1	1	1	1	1	1	0.983242	0.973335	0.980049	1	1	0.973326	0.982739	1	0.973403	0.973858	1	1
-1.15864	-0.115627	-0.25445	0	nuoC	b2286	NADH:quinone oxidoreductase subunit CD	1	1	1	1	1	1	1	1	1	1	1	0.896821	0.895793	0.895734	1	1	0.894134	0.893317	1	0.887288	0.819127	1	1	1	1	1	1	1	1	1	1	0.983242	0.973335	0.980049	1	1	0.973326	0.982739	1	0.973403	0.973858	1	1
-1.18437	-0.267485	-0.24983	0	nuoE	b2285	NADH:quinone oxidoreductase subunit E	1	1	1	1	1	1	1	1	1	1	1	0.896821	0.895793	0.895734	1	1	0.894134	0.893317	1	0.887288	0.819127	1	1	1	1	1	1	1	1	1	1	0.983242	0.973335	0.980049	1	1	0.973326	0.982739	1	0.973403	0.973858	1	1
-1.43822	-0.0366812	-0.15812	0	nuoF	b2284	NADH:quinone oxidoreductase subunit F	1	1	1	1	1	1	1	1	1	1	1	0.896821	0.895793	0.895734	1	1	0.894134	0.893317	1	0.887288	0.819127	1	1	1	1	1	1	1	1	1	1	0.983242	0.973335	0.980049	1	1	0.973326	0.982739	1	0.973403	0.973858	1	1
-1.12996	-0.345571	-0.31035	0	nuoG	b2283	NADH:quinone oxidoreductase subunit G	1	1	1	1	1	1	1	1	1	1	1	0.896821	0.895793	0.895734	1	1	0.894134	0.893317	1	0.887288	0.819127	1	1	1	1	1	1	1	1	1	1	0.983242	0.973335	0.980049	1	1	0.973326	0.982739	1	0.973403	0.973858	1	1
-1.18066	0.0210671	-0.0070984	0	nuoH	b2282	NADH:quinone oxidoreductase subunit H	1	1	1	1	1	1	1	1	1	1	1	0.896821	0.895793	0.895734	1	1	0.894134	0.893317	1	0.887288	0.819127	1	1	1	1	1	1	1	1	1	1	0.983242	0.973335	0.980049	1	1	0.973326	0.982739	1	0.973403	0.973858	1	1
-1.33286	-0.232595	-0.37067	0	nuoI	b2281	NADH:quinone oxidoreductase subunit I	1	1	1	1	1	1	1	1	1	1	1	0.896821	0.895793	0.895734	1	1	0.894134	0.893317	1	0.887288	0.819127	1	1	1	1	1	1	1	1	1	1	0.983242	0.973335	0.980049	1	1	0.973326	0.982739	1	0.973403	0.973858	1	1
-1.16472	-0.0612566	-0.094385	0	nuoJ	b2280	NADH:quinone oxidoreductase subunit J	1	1	1	1	1	1	1	1	1	1	1	0.896821	0.895793	0.895734	1	1	0.894134	0.893317	1	0.887288	0.819127	1	1	1	1	1	1	1	1	1	1	0.983242	0.973335	0.980049	1	1	0.973326	0.982739	1	0.973403	0.973858	1	1
-1.33686	-0.264256	-0.19289	0	nuoK	b2279	NADH:quinone oxidoreductase subunit K	1	1	1	1	1	1	1	1	1	1	1	0.896821	0.895793	0.895734	1	1	0.894134	0.893317	1	0.887288	0.819127	1	1	1	1	1	1	1	1	1	1	0.983242	0.973335	0.980049	1	1	0.973326	0.982739	1	0.973403	0.973858	1	1
-1.40208	-0.106969	-0.053046	0	nuoL	b2278	NADH:quinone oxidoreductase subunit L	1	1	1	1	1	1	1	1	1	1	1	0.896821	0.895793	0.895734	1	1	0.894134	0.893317	1	0.887288	0.819127	1	1	1	1	1	1	1	1	1	1	0.983242	0.973335	0.980049	1	1	0.973326	0.982739	1	0.973403	0.973858	1	1
-1.24153	0.0306361	0.09718	0	nuoM	b2277	NADH:quinone oxidoreductase subunit M	1	1	1	1	1	1	1	1	1	1	1	0.896821	0.895793	0.895734	1	1	0.894134	0.893317	1	0.887288	0.819127	1	1	1	1	1	1	1	1	1	1	0.983242	0.973335	0.980049	1	1	0.973326	0.982739	1	0.973403	0.973858	1	1
-1.47687	-0.311459	-0.25634	0	nuoN	b2276	NADH:quinone oxidoreductase subunit N	1	1	1	1	1	1	1	1	1	1	1	0.896821	0.895793	0.895734	1	1	0.894134	0.893317	1	0.887288	0.819127	1	1	1	1	1	1	1	1	1	1	0.983242	0.973335	0.980049	1	1	0.973326	0.982739	1	0.973403	0.973858	1	1
-0.0117554	-0.292426	-0.2978	0	nupC	b2393	nucleoside:H(+) symporter NupC	1	1	1	1	1	1	1	1	1	1	1	1	1	1	1	1	1	1	1	1	1	1	1	1	1	1	1	1	1	1	1	1	1	1	1	1	1	1	1	1	1	1	1
-0.134391	0.194301	0.21311	0	nupG	b2964	nucleoside:H(+) symporter NupG	1	1	1	1	1	1	1	1	1	1	1	1	1	1	1	1	1	1	1	1	1	1	1	1	1	1	1	1	1	1	1	1	1	1	1	1	1	1	1	1	1	1	1
-0.0587271	-0.0256696	0.061664	0	nupX	b2161	putative nucleoside transporter	0
-7.30303	-7.2278	-7.2448	1	nusA	b3169	transcription termination/antitermination protein NusA	0
-5.90415	-1.98363	-3.6833	1	nusB	b0416	transcription antitermination protein NusB	0
-5.45224	-3.49431	-4.7704	1	nusG	b3982	transcription termination factor NusG	0
-3.73365	-2.52416	-2.6271	0	obgE	b3183	GTPase ObgE	0
0.0755038	0.0542283	0.1459	0	ogt	b1335	methylated-DNA--[protein]-cysteine S-methyltransferase	0
0.0186695	0.167762	0.18766	0	ohsC	b4608	small regulatory RNA OhsC	0
-0.2454	-0.849743	-6.5035	1	ompA	b0957	outer membrane porin A	1	1	1	1	1	1	1	1	1	1	1	1	1	1	1	1	1	1	1	1	1	1	1	1	1	1	1	1	1	1	1	1	1	1	1	1	1	1	1	1	1	1	1
-0.444347	-0.672684	-0.92826	0	ompC	b2215	outer membrane porin C	1	1	1	1	1	1	1	1	1	1	1	1	1	1	1	1	1	1	1	1	1	1	1	1	1	1	1	1	1	1	1	1	1	1	1	1	1	1	1	1	1	1	1
-0.0805733	-0.0387056	-0.2504	0	ompF	b0929	outer membrane porin F	1	1	1	1	1	1	1	1	1	1	1	1	1	1	1	1	1	1	1	1	1	1	1	1	1	1	1	1	1	1	1	1	1	1	1	1	1	1	1	1	1	1	1
-0.166096	-0.0541708	0.081413	0	ompG	b1319	outer membrane porin G	1	1	1	1	1	1	1	1	1	1	1	1	1	1	1	1	1	1	1	1	1	1	1	1	1	1	1	1	1	1	1	1	1	1	1	1	1	1	1	1	1	1	1
-0.606741	-0.72185	-0.97654	0	ompR	b3405	DNA-binding transcriptional dual regulator OmpR	0
-0.0270381	0.0760897	0.061211	0	ompW	b1256	outer membrane protein W	0
0.00910188	-0.0754636	0.017044	0	ompX	b0814	outer membrane protein X	0
0.0378097	0.00351395	0.080692	0	omrA	b4444	small regulatory RNA OmrA	0
0.0433584	0.1133	-0.027708	0	omrB	b4445	small regulatory RNA OmrB	0
-0.0580315	-0.212529	-0.14109	0	opgB	b4359	phosphoglycerol transferase I	0
-0.0003858	0.0283297	-0.060226	0	opgC	b1047	protein required for succinyl modification of osmoregulated periplasmic glucans	0
-0.110887	-0.140075	0.0037452	0	opgD	b1424	glucan biosynthesis protein D	0
0.0304235	-0.0419245	0.010219	0	opgE	b0815	phosphoethanolamine transferase	0
-0.0816987	-0.950168	0.40099	0	opgG	b1048	osmoregulated periplasmic glucans (OPGs) biosynthesis protein G	0
-0.0687882	-0.678103	0.1411	0	opgH	b1049	osmoregulated periplasmic glucans (OPGs) biosynthesis protein H	0
-0.340025	0.260156	-0.14185	0	oppA	b1243	oligopeptide ABC transporter periplasmic binding protein	1	1	1	1	1	1	1	1	1	1	1	1	1	1	1	1	1	1	1	1	1	1	1	1	1	1	1	1	1	1	1	1	1	1	1	1	1	1	1	1	1	1	1
0.144561	0.114335	-0.054307	0	oppB	b1244	murein tripeptide ABC transporter/oligopeptide ABC transporter inner membrane subunit OppB	1	1	1	1	1	1	1	1	1	1	1	1	1	1	1	1	1	1	1	1	1	1	1	1	1	1	1	1	1	1	1	1	1	1	1	1	1	1	1	1	1	1	1
0.126331	0.0432529	-0.14496	0	oppC	b1245	murein tripeptide ABC transporter/oligopeptide ABC transporter inner membrane subunit OppC	1	1	1	1	1	1	1	1	1	1	1	1	1	1	1	1	1	1	1	1	1	1	1	1	1	1	1	1	1	1	1	1	1	1	1	1	1	1	1	1	1	1	1
0.128902	-0.0508908	-0.15407	0	oppD	b1246	murein tripeptide ABC transporter/oligopeptide ABC transporter ATP binding subunit OppD	1	1	1	1	1	1	1	1	1	1	1	1	1	1	1	1	1	1	1	1	1	1	1	1	1	1	1	1	1	1	1	1	1	1	1	1	1	1	1	1	1	1	1
-0.0260758	0.223425	0.11935	0	oppF	b1247	murein tripeptide ABC transporter/oligopeptide ABC transporter ATP binding subunit OppF	1	1	1	1	1	1	1	1	1	1	1	1	1	1	1	1	1	1	1	1	1	1	1	1	1	1	1	1	1	1	1	1	1	1	1	1	1	1	1	1	1	1	1
-5.53159	-4.29224	-4.3588	1	orn	b4162	oligoribonuclease	0
0.168509	-0.0961686	0.14558	0	ortT	b1445	orphan toxin OrtT	0
0.0361178	0.0548991	-0.033891	0	osmB	b1283	osmotically-inducible lipoprotein OsmB	0
-0.11567	-0.041745	0.0099282	0	osmC	b1482	osmotically inducible peroxiredoxin	0
-0.0398945	0.0023044	-0.016681	0	osmE	b1739	osmotically-inducible lipoprotein OsmE	0
-0.0364	-0.00434727	0.11596	0	osmF	b2131	glycine betaine ABC transporter periplasmic binding protein OsmF	1	1	1	1	1	1	1	1	1	1	1	1	1	1	1	1	1	1	1	1	1	1	1	1	1	1	1	1	1	1	1	1	1	1	1	1	1	1	1	1	1	1	1
0.106525	0.0995884	0.28675	0	osmY	b4376	periplasmic chaperone OsmY	0
-0.311552	-0.0235706	-0.40044	0	otsA	b1896	trehalose-6-phosphate synthase	1	1	1	1	1	1	1	1	1	1	1	1	1	1	1	1	1	1	1	1	1	1	1	1	1	1	1	1	1	1	1	1	1	1	1	1	1	1	1	1	1	1	1
-0.111709	-0.0643968	-0.055211	0	otsB	b1897	trehalose-6-phosphate phosphatase	1	1	1	1	1	1	1	1	1	1	1	1	1	1	1	1	1	1	1	1	1	1	1	1	1	1	1	1	1	1	1	1	1	1	1	1	1	1	1	1	1	1	1
-0.0530388	-0.043455	0.09168	0	oxc	b2373	oxalyl-CoA decarboxylase	1	1	1	1	1	1	1	1	1	1	1	1	1	1	1	1	1	1	1	1	1	1	1	1	1	1	1	1	1	1	1	1	1	1	1	1	1	1	1	1	1	1	1
-0.314025	0.0670255	0.032046	0	oxyR	b3961	DNA-binding transcriptional dual regulator OxyR	0
-0.187454	-0.0349425	-0.12374	0	oxyS	b4458	small regulatory RNA OxyS	0
-0.00677986	-0.141164	-0.42438	0	pabA	b3360	aminodeoxychorismate synthase subunit 2	1	0	0	0	0	0	0	0	0	0	0	0	0	0	0	0	0	0	0	0	0	0	0	0	0	0	0	0	0	0	0	0	0	0	0	0	0	0	0	0	0	0	0
0.172182	0.253551	-0.50774	0	pabB	b1812	aminodeoxychorismate synthase subunit 1	1	0	0	0	0	0	0	0	0	0	0	0	0	0	0	0	0	0	0	0	0	0	0	0	0	0	0	0	0	0	0	0	0	0	0	0	0	0	0	0	0	0	0
-0.198897	0.0725176	-0.54408	0	pabC	b1096	aminodeoxychorismate lyase	1	1	1	1	1	1	1	1	1	1	1	1	1	1	1	1	1	1	1	1	1	1	1	1	1	1	1	1	1	1	1	1	1	1	1	1	1	1	1	1	1	1	1
-0.0673118	-0.252474	-0.15243	0	pagP	b0622	Lipid IVA palmitoyltransferase	1	1	1	1	1	1	1	1	1	1	1	1	1	1	1	1	1	1	1	1	1	1	1	1	1	1	1	1	1	1	1	1	1	1	1	1	1	1	1	1	1	1	1
-0.254393	-1.31298	-0.99031	0	pal	b0741	peptidoglycan-associated outer membrane lipoprotein Pal	0
-0.0473877	0.13663	-5.5923	1	panB	b0134	3-methyl-2-oxobutanoate hydroxymethyltransferase	1	0	0	0	0	0	0	0	0	0	0	-4.04156e-11	3.09051e-11	1.3253e-10	1.23627e-10	-1.02638e-10	5.5971e-11	-8.0698e-11	1.62509e-10	1.34705e-10	3.2442e-11	0	0	0	0	0	0	0	0	0	0	0	0	0	0	0	0	0	0	0	0	0	0
0.0285369	0.0473216	-4.0482	1	panC	b0133	pantothenate synthetase	1	0	0	0	0	0	0	0	0	0	0	-4.04156e-11	3.09051e-11	1.3253e-10	1.23627e-10	-1.02638e-10	5.5971e-11	-8.0698e-11	1.62509e-10	1.34705e-10	3.2442e-11	0	0	0	0	0	0	0	0	0	0	0	0	0	0	0	0	0	0	0	0	0	0
-0.0165946	-0.00293471	-5.4769	1	panD	b0131	aspartate 1-decarboxylase proenzyme	1	0	0	0	0	0	0	0	0	0	0	-4.04156e-11	3.09051e-11	1.3253e-10	1.23627e-10	-1.02638e-10	5.5971e-11	-8.0698e-11	1.62509e-10	1.34705e-10	3.2442e-11	0	0	0	0	0	0	0	0	0	0	0	0	0	0	0	0	0	0	0	0	0	0
-0.0309535	0.069527	-1.02	0	panE	b0425	2-dehydropantoate 2-reductase	1	1	1	1	1	1	1	1	1	1	1	1	1	1	1	1	1	1	1	1	1	1	1	1	1	1	1	1	1	1	1	1	1	1	1	1	1	1	1	1	1	1	1
-0.195771	-0.374595	-0.13364	0	panF	b3258	pantothenate:Na(+) symporter	1	1	1	1	1	1	1	1	1	1	1	1	1	1	1	1	1	1	1	1	1	1	1	1	1	1	1	1	1	1	1	1	1	1	1	1	1	1	1	1	1	1	1
0.0165319	0.125405	-4.4209	1	panZ	b3459	PanD maturation factor	0
-5.17399	-3.54882	-4.2312	1	parC	b3019	DNA topoisomerase IV subunit A	0
-7.24772	-5.58435	-5.2738	1	parE	b3030	DNA topoisomerase IV subunit B	0
-0.033879	-0.044106	-0.21441	0	patA	b3073	putrescine aminotransferase	1	1	1	1	1	1	1	1	1	1	1	1	1	1	1	1	1	1	1	1	1	1	1	1	1	1	1	1	1	1	1	1	1	1	1	1	1	1	1	1	1	1	1
-0.0117643	-0.0281352	-0.078779	0	patD	b1444	gamma-aminobutyraldehyde dehydrogenase	1	1	1	1	1	1	1	1	1	1	1	1	1	1	1	1	1	1	1	1	1	1	1	1	1	1	1	1	1	1	1	1	1	1	1	1	1	1	1	1	1	1	1
0.15235	0.119712	0.26481	0	patZ	b2584	peptidyl-lysine acetyltransferase	0
-0.0346348	-0.0187304	0.079341	0	pbpC	b2519	peptidoglycan glycosyltransferase PbpC	1	1	1	1	1	1	1	1	1	1	1	1	1	1	1	1	1	1	1	1	1	1	1	1	1	1	1	1	1	1	1	1	1	1	1	1	1	1	1	1	1	1	1
-0.063704	-0.129641	-0.018587	0	pbpG	b2134	peptidoglycan DD-endopeptidase PbpG	1	1	1	1	1	1	1	1	1	1	1	1	1	1	1	1	1	1	1	1	1	1	1	1	1	1	1	1	1	1	1	1	1	1	1	1	1	1	1	1	1	1	1
0.051522	-0.26006	0.025363	0	pck	b3403	phosphoenolpyruvate carboxykinase (ATP)	1	1	1	1	1	1	1	1	1	1	1	1	1	1	1	1	1	1	1	1	1	1	1	1	1	1	1	1	1	1	1	1	1	1	1	1	1	1	1	1	1	1	1
0.274796	0.207946	-0.49087	0	pcm	b2743	L-isoaspartate protein carboxylmethyltransferase type II	0
-2.73634	-4.09468	-8.1712	1	pcnB	b0143	poly(A) polymerase I	0
-0.00493789	0.101476	-0.078096	0	pdeA	b2395	putative c-di-GMP phosphodiesterase PdeA	0
-0.0823557	-0.137361	-0.076596	0	pdeB	b0457	c-di-GMP phosphodiesterase PdeB	0
-0.236925	-0.106392	-0.089762	0	pdeC	b4061	c-di-GMP phosphodiesterase PdeC	0
0.199467	0.0274366	0.07171	0	pdeD	b1815	putative c-di-GMP phosphodiesterase PdeD	0
-0.0116339	0.0660662	0.086576	0	pdeF	b2503	cyclic di-GMP phosphodiesterase PdeF	1	1	1	1	1	1	1	1	1	1	1	1	1	1	1	1	1	1	1	1	1	1	1	1	1	1	1	1	1	1	1	1	1	1	1	1	1	1	1	1	1	1	1
0.0775456	0.0796661	0.018246	0	pdeH	b3525	c-di-GMP phosphodiesterase PdeH	1	1	1	1	1	1	1	1	1	1	1	1	1	1	1	1	1	1	1	1	1	1	1	1	1	1	1	1	1	1	1	1	1	1	1	1	1	1	1	1	1	1	1
0.0908886	-0.145009	-0.089748	0	pdeK	b3529	putative c-di-GMP phosphodiesterase PdeK	0
-0.0300731	-0.00564057	0.052981	0	pdeL	b0315	DNA-binding transcriptional activator/c-di-GMP phosphodiesterase PdeL	1	1	1	1	1	1	1	1	1	1	1	1	1	1	1	1	1	1	1	1	1	1	1	1	1	1	1	1	1	1	1	1	1	1	1	1	1	1	1	1	1	1	1
-0.0583652	0.0451659	-0.072381	0	pdeN	b2176	putative c-di-GMP phosphodiesterase PdeN	0
0.0184135	0.0202493	-0.12537	0	pdeR	b1285	cyclic di-GMP phosphodiesterase PdeR	1	1	1	1	1	1	1	1	1	1	1	1	1	1	1	1	1	1	1	1	1	1	1	1	1	1	1	1	1	1	1	1	1	1	1	1	1	1	1	1	1	1	1
-2.7851	-0.470088	-1.9952	0	pdhR	b0113	DNA-binding transcriptional dual regulator PdhR	0
-0.0743279	0.0349855	-5.5743	1	pdxA	b0052	4-hydroxythreonine-4-phosphate dehydrogenase	1	0	0	0	0	0	0	0	0	0	0	0	0	0	0	0	0	0	0	0	0	0	0	0	0	0	0	0	0	0	0	0	0	0	0	0	0	0	0	0	0	0	0
-0.334878	-0.293538	-2.7018	0	pdxB	b2320	erythronate-4-phosphate dehydrogenase	1	1	1	1	1	1	1	1	1	1	1	0.999998	0.999998	0.999998	1	1	0.999998	0.999998	1	0.999998	0.999998	1	1	1	1	1	1	1	1	1	1	0.999999	1	1	1	1	1	0.999999	1	1	1	1	1
-1.48998	-0.574457	-6.0183	1	pdxH	b1638	pyridoxal 5-phosphate synthase	1	1	1	1	1	1	1	1	1	1	1	1	1	1	1	1	1	1	1	1	1	1	1	1	1	1	1	1	1	1	1	1	1	1	1	1	1	1	1	1	1	1	1
0.0338345	-0.0940513	-0.0023629	0	pdxI	b1406	pyridoxine 4-dehydrogenase	0
-6.07841	-0.833577	-7.9686	1	pdxJ	b2564	pyridoxine 5'-phosphate synthase	1	0	0	0	0	0	0	0	0	0	0	0	0	0	0	0	0	0	0	0	0	0	0	0	0	0	0	0	0	0	0	0	0	0	0	0	0	0	0	0	0	0	0
-0.0657887	-0.164717	-0.048876	0	pdxK	b2418	pyridoxal kinase I	1	1	1	1	1	1	1	1	1	1	1	1	1	1	1	1	1	1	1	1	1	1	1	1	1	1	1	1	1	1	1	1	1	1	1	1	1	1	1	1	1	1	1
0.0267769	-0.0491114	0.078156	0	pdxY	b1636	pyridoxal kinase 2	1	1	1	1	1	1	1	1	1	1	1	1	1	1	1	1	1	1	1	1	1	1	1	1	1	1	1	1	1	1	1	1	1	1	1	1	1	1	1	1	1	1	1
-1.38799	-1.34332	-0.80202	0	pepA	b4260	aminopeptidase A/I	1	1	1	1	1	1	1	1	1	1	1	1	1	1	1	1	1	1	1	1	1	1	1	1	1	1	1	1	1	1	1	1	1	1	1	1	1	1	1	1	1	1	1
-0.217351	-0.0562914	-0.11536	0	pepB	b2523	aminopeptidase B	1	1	1	1	1	1	1	1	1	1	1	1	1	1	1	1	1	1	1	1	1	1	1	1	1	1	1	1	1	1	1	1	1	1	1	1	1	1	1	1	1	1	1
-0.962804	-1.26907	0.050089	0	pepD	b0237	peptidase D	1	1	1	1	1	1	1	1	1	1	1	1	1	1	1	1	1	1	1	1	1	1	1	1	1	1	1	1	1	1	1	1	1	1	1	1	1	1	1	1	1	1	1
-0.180657	-0.242877	0.085644	0	pepE	b4021	peptidase E	0
-0.329159	-0.232155	-0.30356	0	pepN	b0932	aminopeptidase N	1	1	1	1	1	1	1	1	1	1	1	1	1	1	1	1	1	1	1	1	1	1	1	1	1	1	1	1	1	1	1	1	1	1	1	1	1	1	1	1	1	1	1
-3.99822	-0.96485	-1.8075	0	pepP	b2908	proline aminopeptidase P II	0
0.0584747	-0.127355	-0.027959	0	pepQ	b3847	Xaa-Pro dipeptidase	0
0.0879163	0.134822	0.049478	0	pepT	b1127	peptidase T	0
-1.90454	-3.62392	-6.4461	1	pfkA	b3916	6-phosphofructokinase I	1	1	1	1	1	1	1	1	1	1	1	1	1	1	1	1	1	1	1	1	1	1	1	1	1	1	1	1	1	1	1	1	1	1	1	1	1	1	1	1	1	1	1
0.0141518	0.0388565	-0.00023541	0	pfkB	b1723	6-phosphofructokinase II	1	1	1	1	1	1	1	1	1	1	1	1	1	1	1	1	1	1	1	1	1	1	1	1	1	1	1	1	1	1	1	1	1	1	1	1	1	1	1	1	1	1	1
-0.155014	-0.98335	-0.0091243	0	pflA	b0902	pyruvate formate-lyase activating enzyme	1	1	1	1	1	1	1	1	1	1	1	1	1	1	1	1	1	1	1	1	1	1	1	1	1	1	1	1	1	1	1	1	1	1	1	1	1	1	1	1	1	1	1
0.000889235	-0.0949891	0.078876	0	pflC	b3952	putative pyruvate formate-lyase 2 activating enzyme PflC	1	1	1	1	1	1	1	1	1	1	1	1	1	1	1	1	1	1	1	1	1	1	1	1	1	1	1	1	1	1	1	1	1	1	1	1	1	1	1	1	1	1	1
-0.138484	0.0423451	0.013553	0	pflD	b3951	putative formate acetyltransferase 2	1	1	1	1	1	1	1	1	1	1	1	1	1	1	1	1	1	1	1	1	1	1	1	1	1	1	1	1	1	1	1	1	1	1	1	1	1	1	1	1	1	1	1
0.0086676	-0.0095817	0.19336	0	pgeF	b2593	polyphenol oxidase YfiH	0
-0.291963	-1.73212	-4.9412	1	pgi	b4025	glucose-6-phosphate isomerase	1	1	1	1	1	1	1	1	1	1	1	0.989515	0.989484	0.989482	1	1	0.989433	0.989407	1	0.989221	0.987119	1	1	1	1	1	1	1	1	1	1	0.998268	0.997276	0.997909	1	1	0.997302	0.998245	1	0.997411	0.998051	1	1
-4.64601	-4.19569	-5.2013	1	pgk	b2926	phosphoglycerate kinase	1	1	1	1	1	1	1	1	1	1	1	0.86977	0.869353	0.869329	1	1	0.86868	0.868348	1	0.865903	0.838257	1	1	1	1	1	1	1	1	1	1	0.977321	0.966038	0.973794	1	1	0.966341	0.977189	1	0.967629	0.975192	1	1
0.00707348	0.0357858	0.22815	0	pgl	b0767	6-phosphogluconolactonase	1	1	1	1	1	1	1	1	1	1	1	1	1	1	1	1	1	1	1	1	1	1	1	1	1	1	1	1	1	1	1	0.999885	1	1	1	1	1	0.999911	1	1	1	1	1
-1.91455	-2.34709	0.38252	0	pgm	b0688	phosphoglucomutase	1	1	1	1	1	1	1	1	1	1	1	1	1	1	1	1	1	1	1	1	1	1	1	1	1	1	1	1	1	1	1	1	1	1	1	1	1	1	1	1	1	1	1
-0.513917	-0.598086	-0.64677	0	pgpA	b0418	phosphatidylglycerophosphatase A	1	1	1	1	1	1	1	1	1	1	1	1	1	1	1	1	1	1	1	1	1	1	1	1	1	1	1	1	1	1	1	1	1	1	1	1	1	1	1	1	1	1	1
-0.0165209	0.121347	0.017185	0	pgpB	b1278	phosphatidylglycerophosphatase B	1	1	1	1	1	1	1	1	1	1	1	1	1	1	1	1	1	1	1	1	1	1	1	1	1	1	1	1	1	1	1	1	1	1	1	1	1	1	1	1	1	1	1
-0.0737524	0.0553956	-0.090419	0	pgpC	b2560	phosphatidylglycerophosphatase C	0
0.00577558	-0.0328986	0.13776	0	pgrR	b1328	DNA-binding transcriptional repressor PgrR	0
-4.31113	-3.8056	-2.5984	0	pgsA	b1912	phosphatidylglycerophosphate synthase	1	0	0	0	0	0	0	0	0	0	0	0	0	0	0	0	0	0	0	0	0	0	0	0	0	0	0	0	0	0	0	0	0	0	0	0	0	0	0	0	0	0	0
-0.23178	-0.147845	-0.99877	0	pheA	b2599	fused chorismate mutase/prephenate dehydratase	1	0	0	0	0	0	0	0	0	0	0	0	0	0	0	0	0	0	0	0	0	0	0	0	0	0	0	0	0	0	0	0	0	0	0	0	0	0	0	0	0	0	0
-0.166876	-0.0666627	0.02266	0	pheP	b0576	phenylalanine:H(+) symporter PheP	1	1	1	1	1	1	1	1	1	1	1	1	1	1	1	1	1	1	1	1	1	1	1	1	1	1	1	1	1	1	1	1	1	1	1	1	1	1	1	1	1	1	1
-7.646	-7.10869	-7.9509	1	pheS	b1714	phenylalanine--tRNA ligase subunit alpha	0
-8.29754	-7.64634	-8.2393	1	pheT	b1713	phenylalanine--tRNA ligase subunit beta	0
-7.57109	-7.53443	-7.5129	1	pheU	b4134	tRNA-Phe	0
-7.57109	-7.53443	-7.5129	1	pheV	b2967	tRNA-Phe	0
-0.125794	-0.00356313	-0.10813	0	phnC	b4106	phosphonate ABC transporter ATP binding subunit	1	1	1	1	1	1	1	1	1	1	1	1	1	1	1	1	1	1	1	1	1	1	1	1	1	1	1	1	1	1	1	1	1	1	1	1	1	1	1	1	1	1	1
0.040263	0.115206	-0.098574	0	phnD	b4105	phosphonate ABC transporter periplasmic binding protein	1	1	1	1	1	1	1	1	1	1	1	1	1	1	1	1	1	1	1	1	1	1	1	1	1	1	1	1	1	1	1	1	1	1	1	1	1	1	1	1	1	1	1
-0.0658565	-0.157556	-0.17959	0	phnF	b4102	putative transcriptional regulator PhnF	0
0.0446828	-0.148757	0.10379	0	phnG	b4101	carbon-phosphorus lyase core complex subunit PhnG	1	1	1	1	1	1	1	1	1	1	1	1	1	1	1	1	1	1	1	1	1	1	1	1	1	1	1	1	1	1	1	1	1	1	1	1	1	1	1	1	1	1	1
0.0211894	0.148019	-0.083712	0	phnH	b4100	carbon-phosphorus lyase core complex subunit PhnH	1	1	1	1	1	1	1	1	1	1	1	1	1	1	1	1	1	1	1	1	1	1	1	1	1	1	1	1	1	1	1	1	1	1	1	1	1	1	1	1	1	1	1
-0.0408369	-0.0206236	0.18892	0	phnI	b4099	carbon-phosphorus lyase core complex subunit PhnI	1	1	1	1	1	1	1	1	1	1	1	1	1	1	1	1	1	1	1	1	1	1	1	1	1	1	1	1	1	1	1	1	1	1	1	1	1	1	1	1	1	1	1
0.00616126	-0.0840483	-0.0091856	0	phnJ	b4098	carbon-phosphorus lyase core complex subunit PhnJ	1	1	1	1	1	1	1	1	1	1	1	1	1	1	1	1	1	1	1	1	1	1	1	1	1	1	1	1	1	1	1	1	1	1	1	1	1	1	1	1	1	1	1
0.0981296	0.046037	-0.14918	0	phnK	b4097	carbon-phosphorus lyase subunit PhnK	0
-0.122293	-0.0619505	-0.024766	0	phnL	b4096	methylphosphonate degradation complex subunit PhnL	1	1	1	1	1	1	1	1	1	1	1	1	1	1	1	1	1	1	1	1	1	1	1	1	1	1	1	1	1	1	1	1	1	1	1	1	1	1	1	1	1	1	1
-0.113527	-0.0608687	-0.03911	0	phnM	b4095	RPnTP hydrolase	1	1	1	1	1	1	1	1	1	1	1	1	1	1	1	1	1	1	1	1	1	1	1	1	1	1	1	1	1	1	1	1	1	1	1	1	1	1	1	1	1	1	1
-0.0253495	0.07766	0.10988	0	phnN	b4094	ribose 1,5-bisphosphate phosphokinase	1	1	1	1	1	1	1	1	1	1	1	1	1	1	1	1	1	1	1	1	1	1	1	1	1	1	1	1	1	1	1	1	1	1	1	1	1	1	1	1	1	1	1
-0.116701	-0.0213703	0.19235	0	phnO	b4093	aminoalkylphosphonate N-acetyltransferase	1	1	1	1	1	1	1	1	1	1	1	1	1	1	1	1	1	1	1	1	1	1	1	1	1	1	1	1	1	1	1	1	1	1	1	1	1	1	1	1	1	1	1
-0.0307872	-0.238967	-0.21954	0	phnP	b4092	5-phospho-alpha-D-ribosyl 1,2-cyclic phosphate phosphodiesterase	1	1	1	1	1	1	1	1	1	1	1	1	1	1	1	1	1	1	1	1	1	1	1	1	1	1	1	1	1	1	1	1	1	1	1	1	1	1	1	1	1	1	1
-0.0252535	-0.120977	-0.26692	0	phoA	b0383	alkaline phosphatase	1	1	1	1	1	1	1	1	1	1	1	1	1	1	1	1	1	1	1	1	1	1	1	1	1	1	1	1	1	1	1	1	1	1	1	1	1	1	1	1	1	1	1
0.0125769	-0.0804517	-0.24931	0	phoB	b0399	DNA-binding transcriptional dual regulator PhoB	0
-0.0213529	0.061589	0.15707	0	phoE	b0241	outer membrane porin PhoE	1	1	1	1	1	1	1	1	1	1	1	1	1	1	1	1	1	1	1	1	1	1	1	1	1	1	1	1	1	1	1	1	1	1	1	1	1	1	1	1	1	1	1
-0.0549292	0.0871394	0.025114	0	phoH	b1020	ATP-binding protein PhoH	0
-0.157506	-0.151282	-0.2898	0	phoP	b1130	DNA-binding transcriptional dual regulator PhoP	0
-0.163988	-0.144879	0.12549	0	phoQ	b1129	sensory histidine kinase PhoQ	0
0.103337	0.00798875	-0.084348	0	phoR	b0400	sensory histidine kinase PhoR	0
-3.53289	-6.73564	-5.2499	1	phoU	b3724	negative regulator of the pho regulon	0
-0.140439	-0.108595	-0.30039	0	phr	b0708	deoxyribodipyrimidine photolyase (photoreactivation)	0
-0.778437	-2.56352	-0.64527	0	pitA	b3493	metal phosphate:H(+) symporter PitA	1	1	1	1	1	1	1	1	1	1	1	1	1	1	1	1	1	1	1	1	1	1	1	1	1	1	1	1	1	1	1	1	1	1	1	1	1	1	1	1	1	1	1
-0.00834027	-0.00981412	0.3518	0	plaP	b2014	putrescine:H(+) symporter PlaP	1	1	1	1	1	1	1	1	1	1	1	1	1	1	1	1	1	1	1	1	1	1	1	1	1	1	1	1	1	1	1	1	1	1	1	1	1	1	1	1	1	1	1
0.0571961	0.173223	-0.037435	0	pldA	b3821	outer membrane phospholipase A	1	1	1	1	1	1	1	1	1	1	1	1	1	1	1	1	1	1	1	1	1	1	1	1	1	1	1	1	1	1	1	1	1	1	1	1	1	1	1	1	1	1	1
-0.00879815	-0.0868908	-0.31477	0	pldB	b3825	lysophospholipase L2	1	1	1	1	1	1	1	1	1	1	1	1	1	1	1	1	1	1	1	1	1	1	1	1	1	1	1	1	1	1	1	1	1	1	1	1	1	1	1	1	1	1	1
0.179928	0.156712	-0.07531	0	pliG	b1178	inhibitor of g-type lysozyme	0
-9.08722	-8.22231	-4.4923	1	plsB	b4041	glycerol-3-phosphate 1-O-acyltransferase	1	1	1	1	1	1	1	1	1	1	1	1	1	1	1	1	1	1	1	1	1	1	1	1	1	1	1	1	1	1	1	1	1	1	1	1	1	1	1	1	1	1	1
-1.04233	-0.10063	-0.10946	0	plsC	b3018	1-acylglycerol-3-phosphate O-acyltransferase	1	0	0	0	0	0	0	0	0	0	0	0	0	0	0	0	0	0	0	0	0	0	0	0	0	0	0	0	0	0	0	0	0	0	0	0	0	0	0	0	0	0	0
-4.26526	-4.36894	-4.5673	1	plsX	b1090	putative phosphate acyltransferase	1	1	1	1	1	1	1	1	1	1	1	1	1	1	1	1	1	1	1	1	1	1	1	1	1	1	1	1	1	1	1	1	1	1	1	1	1	1	1	1	1	1	1
0.133388	-0.0620983	-0.038472	0	plsY	b3059	putative glycerol-3-phosphate acyltransferase	1	1	1	1	1	1	1	1	1	1	1	1	1	1	1	1	1	1	1	1	1	1	1	1	1	1	1	1	1	1	1	1	1	1	1	1	1	1	1	1	1	1	1
-0.0408723	-0.0067615	-0.10563	0	pmbA	b4235	metalloprotease PmbA	0
-0.00904416	0.146958	-0.0018895	0	pmrD	b2259	signal transduction protein PmrD	0
0.0598286	-0.146269	-0.16971	0	pmrR	b4703	putative bitopic inner membrane protein	0
-0.0328792	0.0226628	0.026863	0	pncA	b1768	nicotinamidase	1	1	1	1	1	1	1	1	1	1	1	1	1	1	1	1	1	1	1	1	1	1	1	1	1	1	1	1	1	1	1	1	1	1	1	1	1	1	1	1	1	1	1
-0.418506	-0.537851	0.007262	0	pncB	b0931	nicotinate phosphoribosyltransferase	1	1	1	1	1	1	1	1	1	1	1	1	1	1	1	1	1	1	1	1	1	1	1	1	1	1	1	1	1	1	1	1	1	1	1	1	1	1	1	1	1	1	1
-0.0412322	-0.0151368	0.15529	0	pncC	b2700	NMN aminohydrolase	1	1	1	1	1	1	1	1	1	1	1	1	1	1	1	1	1	1	1	1	1	1	1	1	1	1	1	1	1	1	1	1	1	1	1	1	1	1	1	1	1	1	1
-4.13439	-3.65784	-1.659	0	pnp	b3164	polynucleotide phosphorylase	0
-0.123109	-0.075134	-0.9228	0	pntA	b1603	pyridine nucleotide transhydrogenase subunit alpha	1	1	1	1	1	1	1	1	1	1	1	1	1	1	1	1	1	1	1	1	1	1	1	1	1	1	1	1	1	1	1	1	1	1	1	1	1	1	1	1	1	1	1
0.164533	-0.105979	-0.81352	0	pntB	b1602	pyridine nucleotide transhydrogenase subunit beta	1	1	1	1	1	1	1	1	1	1	1	1	1	1	1	1	1	1	1	1	1	1	1	1	1	1	1	1	1	1	1	1	1	1	1	1	1	1	1	1	1	1	1
-0.0976994	-0.0945448	-0.01154	0	pnuC	b0751	nicotinamide riboside transporter	1	1	1	1	1	1	1	1	1	1	1	1	1	1	1	1	1	1	1	1	1	1	1	1	1	1	1	1	1	1	1	1	1	1	1	1	1	1	1	1	1	1	1
-5.85058	-3.41896	-4.9139	1	polA	b3863	DNA polymerase I	0
-0.0709705	-0.0406978	-0.19383	0	polB	b0060	DNA polymerase II	0
-0.493703	-3.58218	-0.063465	0	potA	b1126	spermidine preferential ABC transporter ATP binding subunit	1	1	1	1	1	1	1	1	1	1	1	1	1	1	1	1	1	1	1	1	1	1	1	1	1	1	1	1	1	1	1	1	1	1	1	1	1	1	1	1	1	1	1
-0.466357	-3.7642	-0.099687	0	potB	b1125	spermidine preferential ABC transporter membrane subunit PotB	1	1	1	1	1	1	1	1	1	1	1	1	1	1	1	1	1	1	1	1	1	1	1	1	1	1	1	1	1	1	1	1	1	1	1	1	1	1	1	1	1	1	1
-0.560482	-3.8397	-0.098009	0	potC	b1124	spermidine preferential ABC transporter membrane subunit PotC	1	1	1	1	1	1	1	1	1	1	1	1	1	1	1	1	1	1	1	1	1	1	1	1	1	1	1	1	1	1	1	1	1	1	1	1	1	1	1	1	1	1	1
-0.43202	-2.88508	-0.002549	0	potD	b1123	spermidine preferential ABC transporter periplasmic binding protein	1	1	1	1	1	1	1	1	1	1	1	1	1	1	1	1	1	1	1	1	1	1	1	1	1	1	1	1	1	1	1	1	1	1	1	1	1	1	1	1	1	1	1
-0.00216847	0.111869	-0.03905	0	potE	b0692	putrescine:H(+) symporter/putrescine:ornithine antiporter PotE	1	1	1	1	1	1	1	1	1	1	1	1	1	1	1	1	1	1	1	1	1	1	1	1	1	1	1	1	1	1	1	1	1	1	1	1	1	1	1	1	1	1	1
0.0645366	0.0728458	0.021208	0	potF	b0854	putrescine ABC transporter periplasmic binding protein	1	1	1	1	1	1	1	1	1	1	1	1	1	1	1	1	1	1	1	1	1	1	1	1	1	1	1	1	1	1	1	1	1	1	1	1	1	1	1	1	1	1	1
0.0559058	-0.00312016	0.16927	0	potG	b0855	putrescine ABC transporter ATP binding subunit	1	1	1	1	1	1	1	1	1	1	1	1	1	1	1	1	1	1	1	1	1	1	1	1	1	1	1	1	1	1	1	1	1	1	1	1	1	1	1	1	1	1	1
-0.0895037	0.0438008	-0.055754	0	potH	b0856	putrescine ABC transporter membrane subunit PotH	1	1	1	1	1	1	1	1	1	1	1	1	1	1	1	1	1	1	1	1	1	1	1	1	1	1	1	1	1	1	1	1	1	1	1	1	1	1	1	1	1	1	1
-0.114152	-0.287577	-0.079906	0	potI	b0857	putrescine ABC transporter membrane subunit PotI	1	1	1	1	1	1	1	1	1	1	1	1	1	1	1	1	1	1	1	1	1	1	1	1	1	1	1	1	1	1	1	1	1	1	1	1	1	1	1	1	1	1	1
-0.00725863	0.0585379	0.14599	0	poxB	b0871	pyruvate oxidase	1	1	1	1	1	1	1	1	1	1	1	1	1	1	1	1	1	1	1	1	1	1	1	1	1	1	1	1	1	1	1	1	1	1	1	1	1	1	1	1	1	1	1
-7.10823	-5.63909	-5.9444	1	ppa	b4226	inorganic pyrophosphatase	1	1	1	1	1	1	1	1	1	1	1	1	1	1	1	1	1	1	1	1	1	1	1	1	1	1	1	1	1	1	1	1	1	1	1	1	1	1	1	1	1	1	1
-0.235164	-0.604164	-8.4437	1	ppc	b3956	phosphoenolpyruvate carboxylase	1	1	1	1	1	1	1	1	1	1	1	1	1	1	1	1	1	1	1	1	1	1	1	1	1	1	1	1	1	1	1	0.999796	1	0.999954	1	1	1	0.999795	1	1	1	1	1
-0.0939363	-0.0775566	-0.078974	0	ppdA	b2826	conserved protein PpdA	0
-0.0146259	-0.0644475	0.049718	0	ppdB	b2825	conserved protein PpdB	0
-1.03942	-0.827666	-1.1445	0	ppdC	b2823	putative YgdA	0
-0.179618	-0.110781	0.026018	0	ppdD	b0108	prepilin peptidase-dependent protein	0
-0.098893	-0.151227	0.062715	0	pphA	b1838	phosphoprotein phosphatase 1	0
-0.00824594	0.0242447	0.063565	0	pphB	b2734	phosphoprotein phosphatase 2	0
-0.193762	0.133025	-0.095547	0	pphC	b2072	protein-serine/threonine phosphatase PphC	0
-0.0694336	0.0570722	-0.0062173	0	ppiA	b3363	peptidyl-prolyl cis-trans isomerase A	0
-7.11926	-6.7346	-5.7047	1	ppiB	b0525	peptidyl-prolyl cis-trans isomerase B	0
-0.0694296	-0.0276307	0.21277	0	ppiC	b3775	peptidyl-prolyl cis-trans isomerase C	0
-0.0226478	0.0286554	0.016999	0	ppiD	b0441	periplasmic folding chaperone	0
-0.406251	-0.0621959	-1.7731	0	ppk	b2501	polyphosphate kinase	1	1	1	1	1	1	1	1	1	1	1	1	1	1	1	1	1	1	1	1	1	1	1	1	1	1	1	1	1	1	1	1	1	1	1	1	1	1	1	1	1	1	1
-0.00154743	-0.230977	-0.10479	0	ppnN	b2795	nucleotide 5'-monophosphate nucleosidase	0
-0.0565852	0.0320394	0.078921	0	ppnP	b0391	nucleoside phosphorylase PpnP	0
-0.139392	-0.140698	-0.088607	0	ppsA	b1702	phosphoenolpyruvate synthetase	1	1	1	1	1	1	1	1	1	1	1	1	1	1	1	1	1	1	1	1	1	1	1	1	1	1	1	1	1	1	1	1	1	1	1	1	1	1	1	1	1	1	1
0.0575282	-0.0125155	0.12517	0	ppsR	b1703	posphoenolpyruvate synthetase regulatory protein	0
-0.128318	-0.616477	0.35898	0	ppx	b2502	exopolyphosphatase	1	1	1	1	1	1	1	1	1	1	1	1	1	1	1	1	1	1	1	1	1	1	1	1	1	1	1	1	1	1	1	1	1	1	1	1	1	1	1	1	1	1	1
-0.0617193	0.029553	-0.051553	0	pqiA	b0950	intermembrane transport protein PqiA	0
-0.157373	-0.213286	-0.25487	0	pqiB	b0951	intermembrane transport protein PqiB	0
0.113595	0.0966407	0.055546	0	pqiC	b0952	intermembrane transport lipoprotein PqiC	0
0.162744	-1.99907	0.41352	0	prc	b1830	tail-specific protease	0
-0.0984248	-0.0464279	0.12741	0	preA	b2147	NAD-dependent dihydropyrimidine dehydrogenase subunit PreA	1	1	1	1	1	1	1	1	1	1	1	1	1	1	1	1	1	1	1	1	1	1	1	1	1	1	1	1	1	1	1	1	1	1	1	1	1	1	1	1	1	1	1
-0.0105184	0.00579496	-0.1215	0	preT	b2146	NAD-dependent dihydropyrimidine dehydrogenase subunit PreT	1	1	1	1	1	1	1	1	1	1	1	1	1	1	1	1	1	1	1	1	1	1	1	1	1	1	1	1	1	1	1	1	1	1	1	1	1	1	1	1	1	1	1
-2.15276	-1.20225	-1.9824	0	prfA	b1211	peptide chain release factor RF1	0
-1.31802	-5.82934	-0.5526	0	prfC	b4375	peptide chain release factor RF3	0
-4.6416	-4.13878	-4.5199	1	priA	b3935	primosome factor N'	0
-7.46583	-6.24938	-7.4076	1	priB	b4201	primosomal replication protein N	0
-0.594924	-0.80951	-1.9886	0	priC	b0467	primosomal replication protein N''	0
-0.0954555	-0.0411046	0.58079	0	prkB	b3355	putative phosphoribulokinase	0
-0.481218	-0.10485	-0.12107	0	prlC	b3498	oligopeptidase A	0
-0.0272158	-0.0366557	0.015561	0	prlF	b3129	antitoxin PrlF	0
-0.021821	-0.0866715	0.18284	0	prmA	b3259	methyltransferase for 50S ribosomal subunit protein L11	0
-0.34839	-1.21082	-9.0782	1	prmB	b2330	50S ribosomal subunit protein L3 N(5)-glutamine methyltransferase	0
NaN	NaN	NaN	0	prmC	b1212	protein-(glutamine-N(5)) methyltransferase	0
0.0587611	-1.20298	-5.5519	1	proA	b0243	glutamate-5-semialdehyde dehydrogenase	1	0	0	0	0	0	0	0	0	0	0	0	0	0	0	0	0	0	0	0	0	0	0	0	0	0	0	0	0	0	0	0	0	0	0	0	0	0	0	0	0	0	0
0.119994	-1.4018	-7.5323	1	proB	b0242	glutamate 5-kinase	1	0	0	0	0	0	0	0	0	0	0	0	0	0	0	0	0	0	0	0	0	0	0	0	0	0	0	0	0	0	0	0	0	0	0	0	0	0	0	0	0	0	0
-0.030874	-0.408307	-1.6888	0	proC	b0386	pyrroline-5-carboxylate reductase	1	0	0	0	0	0	0	0	0	0	0	0	0	0	0	0	0	0	0	0	0	0	0	0	0	0	0	0	0	0	0	0	0	0	0	0	0	0	0	0	0	0	0
0.172283	0.194167	0.061798	0	proK	b3545	tRNA-Pro	0
-0.10758	-0.0327288	-0.011246	0	proL	b2189	tRNA-Pro	0
-7.79289	-7.71767	-7.7347	1	proM	b3799	tRNA-Pro	0
0.0461125	-0.0765335	0.024826	0	proP	b4111	osmolyte:H(+) symporter ProP	1	1	1	1	1	1	1	1	1	1	1	1	1	1	1	1	1	1	1	1	1	1	1	1	1	1	1	1	1	1	1	1	1	1	1	1	1	1	1	1	1	1	1
-0.0678864	-1.31461	1.3899	0	proQ	b1831	RNA chaperone ProQ	0
-8.46093	-8.3857	-8.4027	1	proS	b0194	proline--tRNA ligase	0
-0.171274	0.0751394	-0.66287	0	proV	b2677	glycine betaine ABC transporter ATP binding subunit ProV	1	1	1	1	1	1	1	1	1	1	1	1	1	1	1	1	1	1	1	1	1	1	1	1	1	1	1	1	1	1	1	1	1	1	1	1	1	1	1	1	1	1	1
-0.0297315	-0.0847989	-0.11618	0	proW	b2678	glycine betaine ABC transporter membrane subunit ProW	1	1	1	1	1	1	1	1	1	1	1	1	1	1	1	1	1	1	1	1	1	1	1	1	1	1	1	1	1	1	1	1	1	1	1	1	1	1	1	1	1	1	1
-0.0298521	-0.00267808	-0.22555	0	proX	b2679	glycine betaine ABC transporter periplasmic binding protein ProX	1	1	1	1	1	1	1	1	1	1	1	1	1	1	1	1	1	1	1	1	1	1	1	1	1	1	1	1	1	1	1	1	1	1	1	1	1	1	1	1	1	1	1
0.0472391	-0.0361097	-0.0065104	0	proY	b0402	putative transporter ProY	1	1	1	1	1	1	1	1	1	1	1	1	1	1	1	1	1	1	1	1	1	1	1	1	1	1	1	1	1	1	1	1	1	1	1	1	1	1	1	1	1	1	1
0.024799	0.0645225	-0.10454	0	prpB	b0331	2-methylisocitrate lyase	1	1	1	1	1	1	1	1	1	1	1	1	1	1	1	1	1	1	1	1	1	1	1	1	1	1	1	1	1	1	1	1	1	1	1	1	1	1	1	1	1	1	1
-0.0083929	-0.0285386	-0.016074	0	prpC	b0333	2-methylcitrate synthase	1	1	1	1	1	1	1	1	1	1	1	1	1	1	1	1	1	1	1	1	1	1	1	1	1	1	1	1	1	1	1	1	1	1	1	1	1	1	1	1	1	1	1
0.0843164	0.151799	0.13738	0	prpD	b0334	2-methylcitrate dehydratase	1	1	1	1	1	1	1	1	1	1	1	1	1	1	1	1	1	1	1	1	1	1	1	1	1	1	1	1	1	1	1	1	1	1	1	1	1	1	1	1	1	1	1
-0.0118243	-0.0148913	0.27222	0	prpE	b0335	propionyl-CoA synthetase	1	1	1	1	1	1	1	1	1	1	1	1	1	1	1	1	1	1	1	1	1	1	1	1	1	1	1	1	1	1	1	1	1	1	1	1	1	1	1	1	1	1	1
-0.00307864	0.00520278	0.012893	0	prpR	b0330	DNA-binding transcriptional dual regulator PrpR	0
-6.36563	-6.2904	-6.3074	1	prs	b1207	ribose-phosphate diphosphokinase	1	1	1	1	1	1	1	1	1	1	1	1	1	1	1	1	1	1	1	1	1	1	1	1	1	1	1	1	1	1	1	1	1	1	1	1	1	1	1	1	1	1	1
-4.82852	-6.05188	-4.9757	1	psd	b4160	phosphatidylserine decarboxylase proenzyme	1	0	0	0	0	0	0	0	0	0	0	0	0	0	0	0	0	0	0	0	0	0	0	0	0	0	0	0	0	0	0	0	0	0	0	0	0	0	0	0	0	0	0
-0.101651	-0.0921618	-0.07097	0	psiE	b4030	putative phosphate starvation-inducible protein	0
0.0160637	-0.0305668	0.10517	0	psiF	b0384	PsiF family protein	0
0.164254	0.0565992	0.47899	0	pspA	b1304	phage shock protein A	0
-0.098621	-0.137365	-0.086621	0	pspB	b1305	phage shock protein B	0
0.0231576	0.0791621	0.082079	0	pspC	b1306	phage shock protein C	0
0.0545347	0.0869634	0.031988	0	pspD	b1307	phage shock protein D	0
-0.027765	-0.130839	0.11022	0	pspE	b1308	thiosulfate sulfurtransferase PspE	1	1	1	1	1	1	1	1	1	1	1	1	1	1	1	1	1	1	1	1	1	1	1	1	1	1	1	1	1	1	1	1	1	1	1	1	1	1	1	1	1	1	1
0.00830319	-0.0233131	-0.15013	0	pspF	b1303	DNA-binding transcriptional dual regulator PspF	0
-0.13175	-0.0804979	-0.11395	0	pspG	b4050	phage shock protein G	0
-8.92872	-8.27439	-8.8705	1	pssA	b2585	phosphatidylserine synthase	1	0	0	0	0	0	0	0	0	0	0	0	0	0	0	0	0	0	0	0	0	0	0	0	0	0	0	0	0	0	0	0	0	0	0	0	0	0	0	0	0	0	0
-2.73191	-2.45364	-0.46945	0	pstA	b3726	phosphate ABC transporter membrane subunit PstA	1	1	1	1	1	1	1	1	1	1	1	1	1	1	1	1	1	1	1	1	1	1	1	1	1	1	1	1	1	1	1	1	1	1	1	1	1	1	1	1	1	1	1
-3.93834	-2.43785	-0.71408	0	pstB	b3725	phosphate ABC transporter ATP binding subunit	1	1	1	1	1	1	1	1	1	1	1	1	1	1	1	1	1	1	1	1	1	1	1	1	1	1	1	1	1	1	1	1	1	1	1	1	1	1	1	1	1	1	1
-2.45055	-2.33475	-0.70918	0	pstC	b3727	phosphate ABC transporter membrane subunit PstC	1	1	1	1	1	1	1	1	1	1	1	1	1	1	1	1	1	1	1	1	1	1	1	1	1	1	1	1	1	1	1	1	1	1	1	1	1	1	1	1	1	1	1
-1.67641	-1.8499	-0.29029	0	pstS	b3728	phosphate ABC transporter periplasmic binding protein	1	1	1	1	1	1	1	1	1	1	1	1	1	1	1	1	1	1	1	1	1	1	1	1	1	1	1	1	1	1	1	1	1	1	1	1	1	1	1	1	1	1	1
-0.00313562	-0.00897333	0.023798	0	psuG	b2165	pseudouridine-5'-phosphate glycosidase	1	1	1	1	1	1	1	1	1	1	1	1	1	1	1	1	1	1	1	1	1	1	1	1	1	1	1	1	1	1	1	1	1	1	1	1	1	1	1	1	1	1	1
-0.121757	0.0643754	0.065768	0	psuK	b2166	putative pseudouridine kinase	1	1	1	1	1	1	1	1	1	1	1	1	1	1	1	1	1	1	1	1	1	1	1	1	1	1	1	1	1	1	1	1	1	1	1	1	1	1	1	1	1	1	1
-0.040198	-0.0256696	0.061664	0	psuT	b2164	putative pseudouridine transporter	1	1	1	1	1	1	1	1	1	1	1	1	1	1	1	1	1	1	1	1	1	1	1	1	1	1	1	1	1	1	1	1	1	1	1	1	1	1	1	1	1	1	1
-2.62306	-2.96732	0.44386	0	pta	b2297	phosphate acetyltransferase	1	1	1	1	1	1	1	1	1	1	1	1	1	1	1	1	1	1	1	1	1	1	1	1	1	1	1	1	1	1	1	1	1	1	1	1	1	1	1	1	1	1	1
-2.62059	-3.20729	-2.8556	0	pth	b1204	peptidyl-tRNA hydrolase	0
-0.0678616	-0.0617799	-0.16663	0	ptrA	b2821	protease 3	0
0.0935325	0.211515	0.24917	0	ptrB	b1845	oligopeptidase B	0
0.0740301	-0.0473906	-0.098756	0	ptsA	b3947	putative PTS multiphosphoryl transfer protein PtsA	0
-0.350214	-0.74202	-0.82641	0	ptsG	b1101	glucose-specific PTS enzyme IIBC component	1	1	1	1	1	1	1	1	1	1	1	1	1	1	1	1	1	1	1	1	1	1	1	1	1	1	1	1	1	1	1	1	1	1	1	1	1	1	1	1	1	1	1
-4.02551	-6.53597	-6.8119	1	ptsH	b2415	phosphocarrier protein HPr	1	1	1	1	1	1	1	1	1	1	1	0.989186	0.989155	0.989153	1	1	0.989104	0.989078	1	0.988892	0.986791	1	1	1	1	1	1	1	1	1	1	0.998167	0.997194	0.997852	1	1	0.997221	0.99816	1	0.997336	0.998014	1	1
-3.41022	-5.18131	-4.3951	1	ptsI	b2416	PTS enzyme I	1	1	1	1	1	1	1	1	1	1	1	0.989186	0.989155	0.989153	1	1	0.989104	0.989078	1	0.988892	0.986791	1	1	1	1	1	1	1	1	1	1	0.998167	0.997194	0.997852	1	1	0.997221	0.99816	1	0.997336	0.998014	1	1
-1.55022	-3.10455	-3.294	1	ptsN	b3204	phosphotransferase system enzyme IIA(Ntr)	0
0.399375	0.604127	0.14921	0	ptsP	b2829	phosphoenolpyruvate-protein phosphotransferase PtsP	0
-2.86951	-2.15919	-4.8633	1	purA	b4177	adenylosuccinate synthetase	1	0	0	0	0	0	0	0	0	0	0	0	0	0	0	0	0	0	0	0	0	0	0	0	0	0	0	0	0	0	0	0	0	0	0	0	0	0	0	0	0	0	0
-3.104	-2.27971	-8.0081	1	purB	b1131	adenylosuccinate lyase	1	0	1.27228e-12	1.82255e-12	1.55664e-12	0	1.55525e-12	1.02837e-12	0	0	9.36729e-11	0	0	0	0	0	0	0	0	0	0	0	0	0	0	0	0	0	0	0	0	0	0	0	0	2.22118e-12	0	0	0	0	0	0	0
0.00477414	0.185086	-6.9135	1	purC	b2476	phosphoribosylaminoimidazole-succinocarboxamide synthase	1	-1.20952e-12	0	9.10109e-13	0	0	-1.81996e-12	0	4.38812e-12	0	0	0	0	0	0	0	0	0	0	0	0	0	0	0	0	0	0	0	0	0	0	0	0	0	0	0	0	0	0	0	0	-1.20952e-12	0
0.0265986	-0.0438464	-8.0879	1	purD	b4005	phosphoribosylamine--glycine ligase	1	0	0	0	0	0	0	0	0	0	0	0	0	0	0	0	0	0	0	0	0	0	0	0	0	0	0	0	0	0	0	0	0	0	0	0	0	0	0	0	0	0	0
-0.348329	0.142364	-9.2299	1	purE	b0523	N(5)-carboxyaminoimidazole ribonucleotide mutase	1	-1.20952e-12	0	9.10109e-13	0	0	-1.81996e-12	0	4.38812e-12	0	0	0	0	0	0	0	0	0	0	0	0	0	0	0	0	0	0	0	0	0	0	0	0	0	0	0	0	0	0	0	0	-1.20952e-12	0
0.0959296	0.16659	-6.454	1	purF	b2312	amidophosphoribosyltransferase	1	0	0	0	0	0	0	0	0	0	0	0	0	0	0	0	0	0	0	0	0	0	0	0	0	0	0	0	0	0	0	0	0	0	0	0	0	0	0	0	0	0	0
-0.133464	0.0743627	-7.5502	1	purH	b4006	bifunctional AICAR transformylase/IMP cyclohydrolase	1	0	0	0	0	0	0	0	0	0	0	0	0	0	0	0	0	0	0	0	0	0	0	0	0	0	0	0	0	0	0	0	0	0	0	0	0	0	0	0	0	0	0
-0.169051	-0.138331	-8.0761	1	purK	b0522	5-(carboxyamino)imidazole ribonucleotide synthase	1	-1.20952e-12	0	9.10109e-13	0	0	-1.81996e-12	0	4.38812e-12	0	0	0	0	0	0	0	0	0	-1.21207e-12	0	0	0	0	0	0	0	0	0	0	0	0	0	0	0	0	0	0	0	0	0	0	-1.20952e-12	0
-0.114672	-0.0890557	-7.5552	1	purL	b2557	phosphoribosylformylglycinamide synthetase	1	0	0	0	0	0	0	0	0	0	0	5.95613e-13	7.20341e-13	0	0	0	8.78424e-13	9.60387e-13	0	0	8.71093e-12	0	0	0	0	0	0	0	0	0	0	0	0	0	0	0	-3.82824e-12	0	0	0	0	0	0
-0.20817	0.0137056	-5.1735	1	purM	b2499	phosphoribosylformylglycinamide cyclo-ligase	1	0	0	0	0	0	0	0	0	0	0	5.95613e-13	7.20341e-13	0	0	0	8.78424e-13	9.60387e-13	0	0	8.71093e-12	0	0	0	0	0	0	0	0	0	0	0	0	0	0	0	-3.82824e-12	0	0	0	0	0	0
0.102678	-0.0549149	-2.5552	0	purN	b2500	phosphoribosylglycinamide formyltransferase 1	1	1	1	1	1	1	1	1	1	1	1	0.999653	0.999653	0.999653	1	1	0.999653	0.999653	1	0.999653	0.999653	1	1	1	1	1	1	1	1	1	1	0.99989	0.999902	0.999893	1	1	0.999902	0.99989	1	0.999899	0.999885	1	1
-0.434821	-0.625556	-0.54363	0	purR	b1658	DNA-binding transcriptional repressor PurR	0
0.0283704	0.126689	0.11445	0	purT	b1849	phosphoribosylglycinamide formyltransferase 2	1	1	1	1	1	1	1	1	1	1	1	1	1	1	1	1	1	1	1	1	1	1	1	1	1	1	1	1	1	1	1	1	1	1	1	1	1	1	1	1	1	1	1
-0.136891	-0.0674757	-0.78221	0	purU	b1232	formyltetrahydrofolate deformylase	1	1	1	1	1	1	1	1	1	1	1	1	1	1	1	1	1	1	1	1	1	1	1	1	1	1	1	1	1	1	1	1	1	1	1	1	1	1	1	1	1	1	1
0.126748	0.162798	0.39691	0	putA	b1014	fused DNA-binding transcriptional repressor/proline dehydrogenase/1-pyrroline-5-carboxylate dehydrogenase PutA	1	1	1	1	1	1	1	1	1	1	1	1	1	1	1	1	1	1	1	1	1	1	1	1	1	1	1	1	1	1	1	1	1	1	1	1	1	1	1	1	1	1	1
-0.0465682	0.0694857	0.0519	0	putP	b1015	proline:Na(+) symporter	1	1	1	1	1	1	1	1	1	1	1	1	1	1	1	1	1	1	1	1	1	1	1	1	1	1	1	1	1	1	1	1	1	1	1	1	1	1	1	1	1	1	1
-0.0847253	-0.00626228	-0.070011	0	pxpA	b0713	5-oxoprolinase component A	0
0.0280912	0.151427	-0.039169	0	pxpB	b0711	5-oxoprolinase component B	0
-0.120437	-0.0415061	0.048904	0	pxpC	b0712	5-oxoprolinase component C	0
0.01906	-0.0609752	0.028287	0	pykA	b1854	pyruvate kinase II	1	1	1	1	1	1	1	1	1	1	1	1	1	1	1	1	1	1	1	1	1	1	1	1	1	1	1	1	1	1	1	1	1	1	1	1	1	1	1	1	0.999998	1	1
-0.955389	-3.25908	1.3434	0	pykF	b1676	pyruvate kinase I	1	1	1	1	1	1	1	1	1	1	1	1	1	1	1	1	1	1	1	1	1	1	1	1	1	1	1	1	1	1	1	1	1	1	1	1	1	1	1	1	1	1	1
0.368386	0.288631	0.84126	0	pyrB	b4245	aspartate carbamoyltransferase catalytic subunit	1	0	0	0	0	0	0	0	0	0	0	0	0	0	0	0	0	0	0	0	0	0	0	0	0	0	0	0	0	0	0	0	0	0	0	0	0	0	0	0	0	0	0
-0.045031	-0.147365	-5.3037	1	pyrC	b1062	dihydroorotase	1	0	0	0	0	0	0	0	0	0	0	0	0	0	0	0	0	0	0	0	0	0	0	0	0	0	0	0	0	0	0	0	0	0	0	0	0	0	0	0	0	0	0
-0.198681	-0.0134433	-5.8525	1	pyrD	b0945	dihydroorotate dehydrogenase, type 2	1	1	1	1	1	1	1	1	1	1	1	1	1	1	1	1	1	1	1	1	1	1	1	1	1	1	1	1	1	1	1	1	1	1	1	1	1	1	1	1	1	1	1
-0.159313	-0.00271388	-5.847	1	pyrE	b3642	orotate phosphoribosyltransferase	1	0	0	0	0	0	0	0	0	0	0	0	0	0	0	0	0	0	0	0	0	0	0	0	0	0	0	0	0	0	0	0	0	0	0	0	0	0	0	0	0	0	0
-0.00679263	-0.0160593	-3.8162	1	pyrF	b1281	orotidine-5'-phosphate decarboxylase	1	0	0	0	0	0	0	0	0	0	0	0	0	0	0	0	0	0	0	0	0	0	0	0	0	0	0	0	0	0	0	0	0	0	0	0	0	0	0	0	0	0	0
-6.83023	-7.6401	-7.6571	1	pyrG	b2780	CTP synthetase	1	0	0	0	0	0	0	0	0	0	0	0	0	0	0	0	0	0	0	0	0	0	0	0	0	0	0	0	0	0	0	0	0	0	0	0	0	0	0	0	0	0	0
-7.20711	-6.74591	-5.8212	1	pyrH	b0171	UMP kinase	1	1	1	1	1	1	1	1	1	1	1	1	1	1	1	1	1	1	1	1	1	1	1	1	1	1	1	1	1	1	1	1	1	1	1	1	1	1	1	1	1	1	1
-0.103378	0.0582039	0.48241	0	pyrI	b4244	aspartate carbamoyltransferase, PyrI subunit	1	1	1	1	1	1	1	1	1	1	1	1	1	1	1	1	1	1	1	1	1	1	1	1	1	1	1	1	1	1	1	1	1	1	1	1	1	1	1	1	1	1	1
-0.0102647	0.00772945	0.72936	0	pyrL	b4246	pyrBI operon leader peptide	0
-0.189467	-0.071183	0.077642	0	qmcA	b0489	PHB domain-containing protein	0
0.013882	0.0304504	-0.088171	0	qorA	b4051	putative quinone oxidoreductase 1	0
0.112174	0.207185	0.32014	0	qorB	b4211	NAD(P)H:quinone oxidoreductase	0
-0.0620757	-0.0444599	0.10691	0	qseB	b3025	DNA-binding transcriptional activator QseB	0
-0.00481965	0.0202234	-0.44953	0	qseC	b3026	sensory histidine kinase QseC	0
0.00175626	-0.147175	0.10843	0	qseG	b2555	outer membrane lipoprotein QseG	0
-0.170743	-0.632622	0.024567	0	queA	b0405	tRNA preQ1(34) S-adenosylmethionine ribosyltransferase-isomerase	0
0.0494748	0.0140186	0.16095	0	queC	b0444	7-cyano-7-deazaguanine synthase	1	1	1	1	1	1	1	1	1	1	1	1	1	1	1	1	1	1	1	1	1	1	1	1	1	1	1	1	1	1	1	1	1	1	1	1	1	1	1	1	1	1	1
-0.0640474	-0.0791341	0.045533	0	queD	b2765	6-carboxy-5,6,7,8-tetrahydropterin synthase	1	1	1	1	1	1	1	1	1	1	1	1	1	1	1	1	1	1	1	1	1	1	1	1	1	1	1	1	1	1	1	1	1	1	1	1	1	1	1	1	1	1	1
0.176828	0.125742	0.21686	0	queE	b2777	putative 7-carboxy-7-deazaguanine synthase QueE	0
-0.0504254	-0.0520864	-0.44394	0	queF	b2794	7-cyano-7-deazaguanine reductase	1	1	1	1	1	1	1	1	1	1	1	1	1	1	1	1	1	1	1	1	1	1	1	1	1	1	1	1	1	1	1	1	1	1	1	1	1	1	1	1	1	1	1
0.022518	-0.0482035	0.13534	0	queG	b4166	epoxyqueuosine reductase	0
-0.351573	-0.22235	0.16011	0	radA	b4389	DNA recombination protein	0
0.0739437	0.00068793	0.04972	0	radD	b2184	putative DNA repair helicase RadD	0
0.0377364	-0.0190705	0.073751	0	raiA	b2597	stationary phase translation inhibitor and ribosome stability factor	0
-0.285551	0.356192	0.95954	0	rapA	b0059	RNA polymerase-binding ATPase and RNAP recycling factor	0
-0.739007	-1.05026	-1.1026	0	rapZ	b3205	RNase adaptor protein	0
0.0767281	0.0304645	0.23852	0	rarA	b0892	recombination factor	0
0.0442286	0.0679276	-0.044178	0	rarD	b3819	putative transporter RarD	0
-2.6466	-0.417048	-0.4502	0	ratA	b2619	ribosome association toxin RatA	0
0.0972473	0.199335	-0.055153	0	ravA	b3746	regulatory ATPase RavA	0
-0.0254778	-0.0808755	-0.07896	0	rbbA	b3486	ribosome-associated ATPase	0
-5.87752	-2.02442	-1.17	0	rbfA	b3167	30S ribosome binding factor	0
-0.0177584	0.0701281	-0.13374	0	rbn	b2268	ribonuclease BN	0
-0.0287293	-0.0934892	-0.022643	0	rbsA	b3749	ribose ABC transporter ATP binding subunit	1	1	1	1	1	1	1	1	1	1	1	1	1	1	1	1	1	1	1	1	1	1	1	1	1	1	1	1	1	1	1	1	1	1	1	1	1	1	1	1	1	1	1
0.0583381	0.0304904	0.023068	0	rbsB	b3751	ribose ABC transporter periplasmic binding protein	1	1	1	1	1	1	1	1	1	1	1	1	1	1	1	1	1	1	1	1	1	1	1	1	1	1	1	1	1	1	1	1	1	1	1	1	1	1	1	1	1	1	1
0.153858	0.0404671	0.057495	0	rbsC	b3750	ribose ABC transporter membrane subunit	1	1	1	1	1	1	1	1	1	1	1	1	1	1	1	1	1	1	1	1	1	1	1	1	1	1	1	1	1	1	1	1	1	1	1	1	1	1	1	1	1	1	1
-0.039886	-0.0730056	-0.098062	0	rbsD	b3748	D-ribose pyranase	1	1	1	1	1	1	1	1	1	1	1	1	1	1	1	1	1	1	1	1	1	1	1	1	1	1	1	1	1	1	1	1	1	1	1	1	1	1	1	1	1	1	1
-0.133744	-0.10975	-0.19088	0	rbsK	b3752	ribokinase	1	1	1	1	1	1	1	1	1	1	1	1	1	1	1	1	1	1	1	1	1	1	1	1	1	1	1	1	1	1	1	1	1	1	1	1	1	1	1	1	1	1	1
-0.176007	0.0733873	0.05041	0	rbsR	b3753	DNA-binding transcriptional dual regulator RbsR	0
-0.0105734	0.157822	-0.0017668	0	rcdA	b0846	DNA-binding transcriptional regulator RcdA	0
0.0256817	0.0358007	-0.057444	0	rclA	b0304	putative pyridine nucleotide-disulfide oxidoreductase RclA	0
0.0454971	0.0631602	0.13616	0	rclB	b0303	DUF1471 domain-containing protein RclB	0
0.000152437	0.0201003	0.13199	0	rclC	b0301	reactive chlorine species resistance protein C	0
0.00345535	-0.0441237	-0.065821	0	rclR	b0305	DNA-binding transcriptional activator RclR	0
-0.0523724	-0.0351575	0.03477	0	rcnA	b2106	Ni(2(+))/Co(2(+)) exporter	0
0.022298	0.0694691	0.01189	0	rcnB	b2107	periplasmic protein involved in nickel/cobalt export	0
0.0602036	0.0557726	-0.081557	0	rcnR	b2105	DNA-binding transcriptional repressor RcnR	0
-0.0593754	-0.116293	0.1037	0	rcsA	b1951	DNA-binding transcriptional activator RcsA	0
0.0521036	0.224164	0.093772	0	rcsB	b2217	DNA-binding transcriptional activator RcsB	0
-0.111824	-0.119549	0.03432	0	rcsC	b2218	sensory histidine kinase RcsC	0
0.0474523	0.00679037	-0.0094037	0	rcsD	b2216	RcsD phosphotransferase	0
-0.0608369	0.031532	0.053871	0	rcsF	b0196	outer membrane lipoprotein RcsF	0
-0.224727	-0.144088	-0.054219	0	rdgB	b2954	dITP/XTP pyrophosphatase	1	1	1	1	1	1	1	1	1	1	1	1	1	1	1	1	1	1	1	1	1	1	1	1	1	1	1	1	1	1	1	1	1	1	1	1	1	1	1	1	1	1	1
-0.0766681	0.132506	-0.00035791	0	rdgC	b0393	nucleoid-associated protein RdgC	0
-0.0349402	-0.0712232	-0.028146	0	rdlA	b4420	putative antisense RNA regulator of LdrA	0
-0.162067	-0.0867139	-0.40148	0	rdlB	b4422	small regulatory antisense RNA RdlB	0
0.000154457	-0.118735	-0.078205	0	rdlC	b4424	small regulatory antisense RNA RdlC	0
-0.14747	-0.0865535	-0.14211	0	rdlD	b4454	antisense regulatory RNA RdlD	0
-3.24265	-0.794088	-1.1307	0	recA	b2699	DNA recombination/repair protein RecA	0
-1.85242	-0.935505	-2.1429	0	recB	b2820	exodeoxyribonuclease V subunit RecB	0
-0.744741	-0.201768	-1.4669	0	recC	b2822	exodeoxyribonuclease V subunit RecC	0
-0.55682	-0.405288	-2.2001	0	recD	b2819	exodeoxyribonuclease V subunit RecD	0
-0.290136	-0.0231716	-0.3867	0	recF	b3700	DNA repair protein RecF	0
-0.271132	0.0406289	-0.19791	0	recG	b3652	ATP-dependent DNA helicase RecG	0
-0.149014	0.0616766	0.0043594	0	recJ	b2892	ssDNA-specific exonuclease RecJ	0
-0.14111	0.124674	0.1019	0	recN	b2616	DNA repair protein RecN	0
-0.263012	-0.128484	-0.03612	0	recO	b2565	DNA repair protein RecO	0
-0.0481233	-0.0127033	0.060654	0	recQ	b3822	ATP-dependent DNA helicase RecQ	0
-0.551069	0.0306086	0.067253	0	recR	b0472	DNA repair protein RecR	0
-0.023903	-0.0719921	-0.11143	0	recX	b2698	RecA inhibitor RecX	0
0.229514	0.198845	0.76015	0	relA	b2784	GDP/GTP pyrophosphokinase	1	1	1	1	1	1	1	1	1	1	1	1	1	1	1	1	1	1	1	1	1	1	1	1	1	1	1	1	1	1	1	1	1	1	1	1	1	1	1	1	1	1	1
-0.929944	0.102274	0.15911	0	rep	b3778	ATP-dependent DNA helicase Rep	0
-7.15907	-6.30015	-4.5617	1	rfaD	b3619	ADP-L-glycero-D-mannoheptose 6-epimerase	1	0	0	0	0	0	0	0	0	0	0	0	0	0	0	0	0	0	0	0	0	0	0	0	0	0	0	0	0	0	0	0	0	0	0	0	0	0	0	0	0	0	0
-6.71214	-5.70473	-3.9462	1	rfaE	b3052	fused heptose 7-phosphate kinase/heptose 1-phosphate adenyltransferase	1	0	0	0	0	0	0	0	0	0	0	0	0	0	0	0	0	0	0	0	0	0	0	0	0	0	0	0	0	0	0	0	0	0	0	0	0	0	0	0	0	0	0
-1.26842	-1.9493	-0.056889	0	rfaH	b3842	transcription antiterminator RfaH	0
0.216379	-0.0874011	-0.8837	0	rfe	b3784	UDP-N-acetylglucosamine--undecaprenyl-phosphate N-acetylglucosaminephosphotransferase	1	1	1	1	1	1	1	1	1	1	1	1	1	1	1	1	1	1	1	1	1	1	1	1	1	1	1	1	1	1	1	1	1	1	1	1	1	1	1	1	1	1	1
0.119477	-0.366224	-0.24946	0	rffC	b3790	dTDP-4-amino-4,6-dideoxy-D-galactose acyltransferase	1	1	1	1	1	1	1	1	1	1	1	1	1	1	1	1	1	1	1	1	1	1	1	1	1	1	1	1	1	1	1	1	1	1	1	1	1	1	1	1	1	1	1
0.0272659	-0.379237	-0.67816	0	rffM	b3794	UDP-N-acetyl-D-mannosaminuronic acid transferase	1	1	1	1	1	1	1	1	1	1	1	1	1	1	1	1	1	1	1	1	1	1	1	1	1	1	1	1	1	1	1	1	1	1	1	1	1	1	1	1	1	1	1
-0.853316	-0.629619	-2.3043	0	rffT	b4481	4-acetamido-4,6-dideoxy-D-galactose transferase	1	1	1	1	1	1	1	1	1	1	1	1	1	1	1	1	1	1	1	1	1	1	1	1	1	1	1	1	1	1	1	1	1	1	1	1	1	1	1	1	1	1	1
0.0349621	0.0819039	-0.13069	0	rhaA	b3903	L-rhamnose isomerase	1	1	1	1	1	1	1	1	1	1	1	1	1	1	1	1	1	1	1	1	1	1	1	1	1	1	1	1	1	1	1	1	1	1	1	1	1	1	1	1	1	1	1
-0.0501585	0.171765	0.15111	0	rhaB	b3904	rhamnulokinase	1	1	1	1	1	1	1	1	1	1	1	1	1	1	1	1	1	1	1	1	1	1	1	1	1	1	1	1	1	1	1	1	1	1	1	1	1	1	1	1	1	1	1
0.074844	0.0354646	0.09072	0	rhaD	b3902	rhamnulose-1-phosphate aldolase	1	1	1	1	1	1	1	1	1	1	1	1	1	1	1	1	1	1	1	1	1	1	1	1	1	1	1	1	1	1	1	1	1	1	1	1	1	1	1	1	1	1	1
-0.0638184	-0.0327754	0.050512	0	rhaM	b3901	L-rhamnose mutarotase	0
0.0358781	-0.0248428	-0.38943	0	rhaR	b3906	DNA-binding transcriptional activator RhaR	0
0.0703621	0.052362	0.022239	0	rhaS	b3905	DNA-binding transcriptional activator RhaS	0
-0.0203653	0.418937	-0.26473	0	rhlB	b3780	ATP-dependent RNA helicase RhlB	0
-0.221472	-0.147136	-0.258	0	rhlE	b0797	ATP-dependent RNA helicase RhlE	0
-3.58583	-2.13015	-4.9446	1	rho	b3783	transcription termination factor Rho	0
-3.90457	-1.15692	-3.18	1	rhoL	b3782	rho operon leader peptide	0
0.0485174	0.0297321	0.12373	0	rhtA	b0813	L-threonine/L-homoserine exporter	1	1	1	1	1	1	1	1	1	1	1	1	1	1	1	1	1	1	1	1	1	1	1	1	1	1	1	1	1	1	1	1	1	1	1	1	1	1	1	1	1	1	1
-0.0307326	-0.00160079	0.19748	0	rhtB	b3824	L-homoserine/L-homoserine lactone/L-threonine exporter	1	1	1	1	1	1	1	1	1	1	1	1	1	1	1	1	1	1	1	1	1	1	1	1	1	1	1	1	1	1	1	1	1	1	1	1	1	1	1	1	1	1	1
-0.0924182	-0.0894699	0.13229	0	rhtC	b3823	L-threonine exporter	1	1	1	1	1	1	1	1	1	1	1	1	1	1	1	1	1	1	1	1	1	1	1	1	1	1	1	1	1	1	1	1	1	1	1	1	1	1	1	1	1	1	1
-6.73266	-2.98818	-4.4138	1	ribA	b1277	GTP cyclohydrolase 2	1	0	0	0	0	0	0	0	0	0	0	0	0	0	0	0	0	0	0	0	0	0	0	0	0	0	0	0	0	0	0	0	0	0	0	0	0	0	0	0	0	0	0
-0.666556	-0.100289	-0.36295	0	ribB	b3041	3,4-dihydroxy-2-butanone-4-phosphate synthase	1	0	0	0	0	0	0	0	0	0	0	0	0	0	0	0	0	0	0	0	0	0	0	0	0	0	0	0	0	0	0	0	0	0	0	0	0	0	0	0	0	0	0
-4.02841	-2.27868	-3.2906	1	ribC	b1662	riboflavin synthase	1	0	0	0	0	0	0	0	0	0	0	0	0	0	0	0	0	0	0	0	0	0	0	0	0	0	0	0	0	0	0	0	0	0	0	0	0	0	0	0	0	0	0
-6.99835	-4.68613	-5.8453	1	ribD	b0414	fused diaminohydroxyphosphoribosylaminopyrimidine deaminase/5-amino-6-(5-phosphoribosylamino)uracil reductase	1	0	0	0	0	0	0	0	0	0	0	0	0	0	0	0	0	0	0	0	0	0	0	0	0	0	0	0	0	0	0	0	0	0	0	0	0	0	0	0	0	0	0
-8.07758	-4.51619	-6.8268	1	ribE	b0415	6,7-dimethyl-8-ribityllumazine synthase	1	0	0	0	0	0	0	0	0	0	0	0	0	0	0	0	0	0	0	0	0	0	0	0	0	0	0	0	0	0	0	0	0	0	0	0	0	0	0	0	0	0	0
-5.30457	-5.79568	-4.5516	1	ribF	b0025	bifunctional riboflavin kinase/FMN adenylyltransferase	1	0	0	0	0	0	0	0	0	0	0	0	0	0	0	0	0	0	0	0	0	0	0	0	0	0	0	0	0	0	0	0	0	0	0	0	0	0	0	0	0	0	0
-0.182073	-0.114444	0.1055	0	ridA	b4243	enamine/imine deaminase, redox regulated chaperone	0
-0.182002	0.0386093	0.0025654	0	rihA	b0651	pyrimidine-specific ribonucleoside hydrolase RihA	1	1	1	1	1	1	1	1	1	1	1	1	1	1	1	1	1	1	1	1	1	1	1	1	1	1	1	1	1	1	1	1	1	1	1	1	1	1	1	1	1	1	1
-0.15241	0.000732923	0.017967	0	rihB	b2162	pyrimidine-specific ribonucleoside hydrolase RihB	1	1	1	1	1	1	1	1	1	1	1	1	1	1	1	1	1	1	1	1	1	1	1	1	1	1	1	1	1	1	1	1	1	1	1	1	1	1	1	1	1	1	1
0.0883841	-0.0883946	0.0028122	0	rihC	b0030	ribonucleoside hydrolase RihC	1	1	1	1	1	1	1	1	1	1	1	1	1	1	1	1	1	1	1	1	1	1	1	1	1	1	1	1	1	1	1	1	1	1	1	1	1	1	1	1	1	1	1
-0.223738	-0.34019	0.026287	0	rimI	b4373	ribosomal-protein-S18-alanine N-acetyltransferase	0
-0.079257	0.106525	-0.0044587	0	rimJ	b1066	ribosomal-protein-S5-alanine N-acetyltransferase	0
-0.0583158	-0.051092	0.044119	0	rimK	b0852	ribosomal protein S6 modification protein	0
-0.186881	-0.237471	-0.10888	0	rimL	b1427	ribosomal-protein-L12-serine acetyltransferase	0
-5.93158	-6.07919	-6.4694	1	rimM	b2608	ribosome maturation factor RimM	0
-0.173875	-0.223609	-0.30803	0	rimO	b0835	ribosomal protein S12 methylthiotransferase RimO	0
-5.80932	-5.01643	-3.5106	1	rimP	b3170	ribosome maturation factor RimP	0
0.0648671	0.0040112	0.34357	0	rlhA	b1435	23S rRNA 5-hydroxycytidine C2501 synthase	0
-0.0838901	0.0570736	0.061093	0	rlmA	b1822	23S rRNA m(1)G745 methyltransferase	0
-0.467942	-0.630971	-0.18159	0	rlmB	b4180	23S rRNA 2'-O-ribose G2251 methyltransferase	0
-0.0650236	-0.492605	-0.19556	0	rlmC	b0859	23S rRNA m(5)U747 methyltransferase	0
0.010852	-0.0176368	0.59646	0	rlmD	b2785	23S rRNA m(5)U1939 methyltransferase	0
-5.19171	-1.639	-2.5871	0	rlmE	b3179	23S rRNA 2'-O-ribose U2552 methyltransferase	0
-0.0938124	-0.0649397	-0.070836	0	rlmF	b0807	23S rRNA m(6)A1618 methyltransferase	0
0.00429598	-0.0217014	-0.14751	0	rlmG	b3084	23S rRNA m(2)G1835 methyltransferase	0
-8.55842	-5.86758	-6.4192	1	rlmH	b0636	23S rRNA m(3)psi1915 methyltransferase	0
-0.0911661	-0.166817	0.052222	0	rlmI	b0967	23S rRNA m(5)C1962 methyltransferase	0
-0.107944	-0.220431	0.05125	0	rlmJ	b3499	23S rRNA m(6)A2030 methyltransferase	0
-2.33653	-0.716985	-2.6576	0	rlmL	b0948	fused 23S rRNA m(2)G2445 methyltransferase and 23S rRNA m(7)G2069 methyltransferase	0
-0.125574	-0.118568	0.077541	0	rlmM	b2806	23S rRNA 2'-O-ribose C2498 methyltransferase	0
-0.114747	-0.498829	-0.80479	0	rlmN	b2517	23S rRNA m(2)A2503 methyltransferase/tRNA m(2)A37 methyltransferase	0
0.0725175	0.050568	-0.50449	0	rlpA	b0633	rare lipoprotein RlpA	0
-0.0126717	-0.182361	0.19803	0	rluA	b0058	23S rRNA pseudouridine(746) and tRNA pseudouridine(32) synthase	0
-0.834467	-0.403106	-1.3124	0	rluB	b1269	23S rRNA pseudouridine(2605) synthase	0
-0.142534	-0.288032	-0.022535	0	rluC	b1086	23S rRNA pseudouridine(955/2504/2580) synthase	0
-6.42704	-3.85487	-1.6673	0	rluD	b2594	23S rRNA pseudouridine(1911/1915/1917) synthase	0
0.0704989	-0.00159196	0.0030552	0	rluE	b1135	23S rRNA pseudouridine(2457) synthase	0
-0.0056137	-0.236558	-0.046804	0	rluF	b4022	23S rRNA pseudouridine(2604) and tRNA(Tyr) pseudouridine(35) synthase	0
-0.0494869	0.0209526	0.1992	0	rmf	b0953	ribosome modulation factor	0
-0.196616	-0.214557	-0.12223	0	rmuC	b3832	putative recombination limiting protein RmuC	0
-0.0376021	0.0253029	0.1307	0	rna	b0611	RNase I	0
-1.1106	-1.17146	-0.59621	0	rnb	b1286	RNase II	0
-4.63095	-2.79012	-2.1588	0	rnc	b2567	RNase III	0
-0.391754	-0.268665	-0.31862	0	rnd	b1804	RNase D	0
-7.61683	-5.40654	-7.9121	1	rne	b1084	ribonuclease E	0
-0.615856	-0.38831	0.1873	0	rng	b3247	RNase G	0
-5.7994	-3.13786	-0.52087	0	rnhA	b0214	ribonuclease HI	0
-4.67118	-4.56091	-3.7285	1	rnhB	b0183	RNase HII	0
0.0191619	-0.0998799	0.17053	0	rnk	b0610	nucleoside diphosphate kinase regulator	0
-5.7772	-4.85126	-7.1618	1	rnpA	b3704	RNase P protein component	0
-7.0838	-7.31774	-6.3896	1	rnpB	b3123	RNase P catalytic RNA component	0
-0.715838	-2.09802	-0.0020154	0	rnr	b4179	RNase R	0
-4.07096	-1.07955	-1.7888	0	rnt	b1652	RNase T	0
-0.140523	0.101686	0.089377	0	rob	b4396	DNA-binding transcriptional dual regulator Rob	0
-5.75693	-2.31242	-3.9518	1	rodZ	b2516	transmembrane component of cytoskeleton	0
0.115109	-0.0238179	-0.044178	0	rof	b0189	modulator of Rho-dependent transcription termination	0
-0.0886175	0.197829	-0.023175	0	roxA	b1128	ribosomal protein-arginine oxygenase	0
-1.95391	-2.15383	-2.739	0	rpe	b3386	ribulose-phosphate 3-epimerase	1	1	1	1	1	1	1	1	1	1	1	0.999315	0.999315	0.999315	1	1	0.999315	0.999315	1	0.999315	0.999315	1	1	1	1	1	1	1	1	1	1	0.999959	0.999814	0.999832	1	1	0.999815	0.999933	1	0.99982	0.999847	1	1
-0.255842	-0.108494	-6.9851	1	rph	b3643	truncated RNase PH	0
-0.4007	-2.33502	-1.7191	0	rpiA	b2914	ribose-5-phosphate isomerase A	1	1	1	1	1	1	1	1	1	1	1	1	1	1	1	1	1	1	1	1	1	1	1	1	1	1	1	1	1	1	1	1	1	1	1	1	1	1	1	1	1	1	1
-6.17482	-6.09959	-6.1166	1	rplA	b3984	50S ribosomal subunit protein L1	0
-6.14673	-6.0715	-6.0885	1	rplB	b3317	50S ribosomal subunit protein L2	0
-5.28272	-5.20749	-5.2245	1	rplC	b3320	50S ribosomal subunit protein L3	0
-6.66724	-7.25943	-5.9474	1	rplD	b3319	50S ribosomal subunit protein L4	0
-7.48932	-6.27287	-5.1979	1	rplE	b3308	50S ribosomal subunit protein L5	0
-7.08907	-7.01384	-7.0309	1	rplF	b3305	50S ribosomal subunit protein L6	0
-7.23561	-4.47528	-3.5661	1	rplI	b4203	50S ribosomal subunit protein L9	0
-6.43238	-6.35715	-6.3742	1	rplJ	b3985	50S ribosomal subunit protein L10	0
-5.02531	-4.04925	-5.0158	1	rplK	b3983	50S ribosomal subunit protein L11	0
[truncated: 1,433 more rows]
[truncated: 18 more columns]
